# Supplementary material for: The mammalian decidual cell evolved from a cellular stress response
Source: PLoS Biol. 2018 Aug 24;16(8):e2005594. doi: 10.1371/journal.pbio.2005594 (PMC6108454; doi:10.1371/journal.pbio.2005594)
Supplement: S1 Table — Values shown are fold enrichment relative to TATA Binding Protein (TBP) in each sample. ESF, endometrial stromal fibroblast (XLSX) [file pbio.2005594.s012.xlsx]

## Sheet: Sheet1
	Tissue / Uterine tissue percoll layer
Gene	Spleen	Percoll Layer 3-4	Percoll Layer 7-8
CD45	228.008	0.00627268	0.0255337
EBF4	0.0331648	0.145617	0.314722
GATA2	0.337141	0.240643	0.242305
HOXA10	0.0628942	0.050812	0.26498
HOXA11	0.140692	0.361158	1.49051
HOXB2	0.600964	0.139727	0.080022
HOXD9	0.0251847	0.0240003	0.109067
PGR	0.293793	2.54941	5.17915
