# Supplementary material for: The mammalian decidual cell evolved from a cellular stress response
Source: PLoS Biol. 2018 Aug 24;16(8):e2005594. doi: 10.1371/journal.pbio.2005594 (PMC6108454; doi:10.1371/journal.pbio.2005594)
Supplement: S2 Data — (XLSX) [file pbio.2005594.s017.xlsx]

## Sheet: MdESF_TPMs.txt
*All datapoints in transcripts per million (TPM)		Treatment
ensembl_id	gene_name	8-br-cAMP/MPA			No treatment			MPA			PGE2			PGE2/MPA
		replicate1	replicate2	replicate3	replicate1	replicate2	replicate3	replicate1	replicate2	replicate3	replicate1	replicate2	replicate3	replicate1	replicate2	replicate3
ENSMODG00000000001		0.416065	0	0	0	0	0	0	0	0	0.484062	1.28206	0.718687	0	0.387406	0.427579
ENSMODG00000000002	RPL10A	0.439335	0	0.35494	0.380269	0.491628	0.446892	0	0	0	0	0.451254	0.379441	0	0.204536	0.225746
ENSMODG00000000003	PRSS37	0	0	0	0	0	0	0	0	0	0	0	0	0	0	0
ENSMODG00000000005	PRKX	4.27015	4.17709	4.00113	10.8976	11.6751	10.456	10.1048	9.92082	13.7371	4.53267	3.97905	3.74504	3.1184	4.38591	4.13949
ENSMODG00000000006	C1orf106	0	0	0.0226267	0.16969	0.125361	0.0854653	0.0301813	0.0664377	0.0622025	0	0.0287665	0.0483771	0.0319985	0.0260775	0.0287817
ENSMODG00000000008		0.581014	0.554072	0	0	0.216724	0	0.208709	0.344572	0.430142	0	0.198926	0	0.442552	0.0901655	0.0995154
ENSMODG00000000011	PCDH9	0	0.0961872	0.0203721	0.349215	0.319798	0.333448	0.244566	0.239271	0.448037	9.82793	8.46936	7.666	0.691444	0.751332	0.751502
ENSMODG00000000012	SPOCK2	5.79145	5.14634	3.26107	1.63297	1.44018	1.38351	2.0331	1.8214	2.04634	2.29703	1.98286	1.28837	2.50641	2.98223	3.02095
ENSMODG00000000013	CLEC5A	0	0	0	0	0	0	0	0	0	0	0	0	0	0	0
ENSMODG00000000014		0	0	0	0	0	0	0	0	0	0	0	0	0	0	0
ENSMODG00000000015		0	0	0.0434442	0.0465445	0.0401164	0	0	0	0	0.0625623	0	0	0	0	0
ENSMODG00000000016		0	0	0	0	0	0	0	0	0	0	0	0	0	0	0
ENSMODG00000000018	SUN5	0	0	0	0	0	0	0	0	0	0	0	0	0	0	0
ENSMODG00000000019		0	0.0725878	0.245982	0	0	0	0.0820275	0.0902831	0.169056	0	0	0	0.2609	0.425245	0.547566
ENSMODG00000000020	MXRA5	0.601466	0.657701	0.673818	11.2034	11.1399	15.4829	10.2151	10.1874	16.7248	4.97299	4.07738	3.72633	0.0733008	0.15681	0.197795
ENSMODG00000000021		24.656	21.4502	23.2978	12.9794	12.3701	15.2534	5.12762	6.49879	4.80356	23.1497	21.9186	20.423	16.4738	22.9576	25.7828
ENSMODG00000000022		4.25519	4.03594	3.97668	4.91745	4.51287	4.32839	3.12316	3.1101	3.16727	5.61961	4.41788	4.68822	3.28493	3.55517	3.90019
ENSMODG00000000023		0	0.143838	0	0	0	0	0	0	0	0	0	0	0.17233	0	0.155006
ENSMODG00000000026	CLCA2	0	0	0	0	0	0	0	0	0	0	0	0	0	0	0
ENSMODG00000000029		0	0	0	0	0	0	0	0	0	0	0	0	0	0	0
ENSMODG00000000031	ANAPC16	107.414	106.054	100.367	135.468	137.399	131.61	114	103.918	103.92	145.165	141.253	142.201	147.516	136.637	144.394
ENSMODG00000000032	BMPER	3.0128	3.95437	2.74812	4.29017	4.73689	6.72241	0.837866	0.883768	0.935356	0.565352	0.366021	0.643523	1.07338	1.84002	1.43156
ENSMODG00000000033	ARC	0	0.072757	0	0.0660375	0	0	0.0822187	0.0904936	0	0.266291	0.0783647	0.131787	0	0	0
ENSMODG00000000034	PCDH7	42.3973	42.8298	37.6395	39.0372	37.9091	40.2724	32.4877	29.6896	33.858	99.409	87.3939	86.7705	33.2514	36.5297	37.4165
ENSMODG00000000035	DDIT4	500.277	495.738	435.291	181.033	175.391	183.891	292.81	322.646	224.486	298.686	287.387	272.782	273.908	332.678	278.65
ENSMODG00000000036	ARSH	0	0	0	0.106593	0.061248	0	0.0884745	0.0486895	0.227928	0.0477587	0.0421636	0	0.140703	0	0.0843717
ENSMODG00000000038	LYPD2	0	0	0	0	0	0	0	0	0	0	0	0	0	0	0
ENSMODG00000000040	PCDH18	35.7904	37.061	37.3431	64.0259	64.9892	64.8249	42.1259	41.7313	46.9063	30.1209	30.9365	28.6015	81.7618	79.507	84.75
ENSMODG00000000041	BPIFB6	0	0	0	0	0	0	0	0.0854164	0.0799713	0	0	0	0	0	0
ENSMODG00000000042	THEM6	0.590921	1.12704	0.556975	0.681968	0.73473	1.20217	0.53067	0.233631	0.218738	0.45833	0.404635	0.0850603	2.58806	3.0262	3.64364
ENSMODG00000000043	DNAJB12	28.2023	26.6364	26.3834	25.561	23.3894	26.785	24.0273	26.4455	23.1473	18.8107	17.2642	18.6189	18.3604	18.1481	18.8413
ENSMODG00000000044	ARSE	0.916606	0.655577	0.771384	3.96687	3.41902	4.54532	1.72861	2.08378	1.95095	0.533203	0.627649	0.725676	0.392719	0.284489	0.31399
ENSMODG00000000048		0	0	0	0	0	0	0	0	0	0	0	0	0	0	0
ENSMODG00000000049	ARSD	0.23625	0.366104	0.14315	1.07356	1.12357	0.931216	0.572836	0.805624	0.590297	1.78659	1.63795	1.53032	0.236183	0.412456	0.151742
ENSMODG00000000050	BPIFB3	0	0	0.0551471	0	0	0	0	0	0	0	0	0	0	0	0
ENSMODG00000000052	MGA	5.32197	5.68579	5.53446	8.33097	7.96112	8.09576	8.07231	7.43117	6.88865	8.59474	6.98675	6.90357	5.88387	6.31443	6.99044
ENSMODG00000000053	SLC7A11	5.04895	4.90778	6.70919	6.95175	7.11148	7.09891	3.15115	1.96537	3.63686	9.88844	7.44852	6.65039	2.93998	4.08403	4.32723
ENSMODG00000000054	MGAM	0.0167391	0.0319258	0	0.0724431	0.0249753	0	0	0.0397086	0	0	0.0171932	0	0	0.0155861	0
ENSMODG00000000056	ODF2L	7.6395	4.32176	6.69503	5.45432	5.89241	4.91719	8.37222	8.08858	7.71674	3.31418	3.36923	3.31765	4.33954	2.93373	3.01617
ENSMODG00000000057	BPIFB4	0	0	0.0372088	0.0797282	0	0	0.049632	0.109254	0	0	0	0	0	0	0
ENSMODG00000000058	NPSR1	0	0	0	0	0	0	0	0	0	0	0	0	0	0	0
ENSMODG00000000060	GYG2	0	0	0	0	0.0112041	0.0152769	0	0	0.016678	0	0.015426	0	0	0	0.0154342
ENSMODG00000000063		0	0	0	0	0	0	0	0	0	0	0	0	0	0	0
ENSMODG00000000065	DPY19L1	33.7672	36.1418	36.5775	37.6495	38.2505	37.1049	26.813	25.928	25.41	58.9286	52.892	52.6866	56.4488	60.8139	63.1021
ENSMODG00000000067	MICU1	85.5914	81.7164	86.248	77.5349	79.0908	72.4947	78.3937	78.2857	80.0727	70.0321	71.3823	66.3988	85.307	81.7121	85.7344
ENSMODG00000000068	DHRSX	16.2483	16.9441	15.4645	16.2139	16.3074	14.8929	11.0539	11.8892	13.5328	16.8638	18.3401	19.1569	15.3589	16.2175	16.1874
ENSMODG00000000074	ASMT	18.9068	16.4739	18.548	0.77928	0.923528	0.400667	0	0.133485	0.249951	0.130933	0	0	0.0642905	0	0.0578273
ENSMODG00000000076		1.19624	1.28337	1.20806	0.0431422	0.148736	0.101401	0.322281	0.472955	0.166052	0.115978	0.102391	0.129145	0.227791	0.0928201	0.204891
ENSMODG00000000077		0.450419	0.143178	0.121298	0.259909	0.224014	0.152722	0.485392	0	0	0.349354	0	0	0.343079	0.139798	0
ENSMODG00000000079	DPY19L2	0	0	0	0	0	0	0	0	0	0	0	0	0	0	0
ENSMODG00000000081		0.161234	0.153757	0.130261	0.139557	0.120283	0	0	0.19124	0	0	0	0	0	0	0.165696
ENSMODG00000000082		77.8604	62.0622	70.151	20.9553	23.384	17.0167	26.7991	25.0185	29.6545	16.4407	14.1589	15.4953	18.3614	15.4798	17.4766
ENSMODG00000000083		21.9804	20.8907	19.9069	23.7896	25.9057	23.4858	23.1297	21.4264	25.1065	38.4664	36.5401	34.3304	27.9412	26.8642	27.524
ENSMODG00000000084		0	0	0	0	0	0	0	0	0	0	0	0	0	0	0
ENSMODG00000000085	TBX20	0.0504321	0	0.0407443	0	0	0	0.054348	0	0	0	0	0	0	0	0
ENSMODG00000000086	P2RY8	0	0	0	0	0	0	0	0	0.100964	0	0	0	0	0	0
ENSMODG00000000087	CCRN4L	12.1596	13.9948	13.4268	8.51222	8.98596	8.7628	7.64041	5.69667	5.50284	14.3242	11.3541	12.7734	18.3349	21.0468	21.78
ENSMODG00000000088	MCU	101.105	98.1389	110.882	62.0703	62.4065	54.5154	74.4463	84.1931	60.887	60.7308	64.4824	62.8926	64.6341	64.7368	67.9343
ENSMODG00000000089	ELF2	16.8443	17.4099	17.6015	29.3341	30.0234	27.7531	33.3153	30.8062	30.4105	37.7862	36.4675	33.713	29.905	31.3681	29.3863
ENSMODG00000000090	ASMTL	15.6265	15.2941	16.6115	33.9724	37.9386	33.8822	27.4756	21.0277	29.2772	35.9355	32.4765	34.806	25.8411	22.1231	23.8067
ENSMODG00000000092	TYRO3	18.1795	17.6896	16.9905	13.5241	12.7888	13.5961	5.30674	4.6551	5.05733	12.4922	12.9302	13.7185	8.50285	8.37743	8.7515
ENSMODG00000000094	APPL1	48.7163	47.3257	49.1975	57.7658	55.6188	54.7258	48.9008	46.5771	48.8325	95.3461	90.6061	84.1498	113.877	105.064	115.413
ENSMODG00000000095	OIT3	0	0.0678661	0	0	0	0	0.019173	0.0211026	0.0790295	0.0206992	0.0182742	0.0460981	0.0203274	0.016566	0
ENSMODG00000000097	CCDC82	3.09685	3.76793	3.36469	14.1881	15.6145	13.4152	16.7441	18.0493	16.958	17.1451	15.7946	14.4339	16.0441	15.8097	16.1871
ENSMODG00000000098	NDUFC1	438.673	387.119	406.261	327.819	339.943	292.291	360.048	385.192	371.966	571.688	573.697	565	787.251	611.497	578.805
ENSMODG00000000099	CASPR5	0	0	0	0	0	0	0.0596816	0.0656882	0.0307504	0.0966487	0.255978	0.16741	0.0632752	0.0515667	0.028457
ENSMODG00000000101		427.013	418.685	414.157	554.219	579.876	501.056	647.624	672.439	664.716	612.93	630.402	643.714	539.017	440.589	429.363
ENSMODG00000000102	PLA2G12B	0	0	0	0	0	0	0.049819	0	0.0513375	0	0	0.119781	0	0.0430451	0.0475088
ENSMODG00000000104	MAML2	13.6403	13.0834	12.8247	20.7333	21.782	23.689	25.182	26.4386	23.1699	17.6574	15.2959	15.2698	20.1096	20.7844	22.7118
ENSMODG00000000105	ASB14	0	0.0852031	0	0.0386671	0	0	0	0	0	0	0	0	0	0.0415959	0
ENSMODG00000000106		0.779297	0.445896	0.377758	0.26981	0.348822	0	0	0.184865	0.519242	0.181331	0.800439	0.134611	0.356149	0.43537	0.160172
ENSMODG00000000107	NAA15	43.3919	38.6946	42.1844	50.2692	50.6628	44.6965	42.1084	36.7893	46.599	59.9753	52.5931	50.2595	60.5314	53.3373	61.3613
ENSMODG00000000109	TBC1D19	16.6908	16.9636	16.1971	34.8456	36.4878	31.1972	26.8931	29.638	30.6885	6.83592	8.58837	8.92245	14.2378	14.1884	12.9059
ENSMODG00000000111	RPAP1	9.86082	10.6647	8.93048	8.79638	8.85766	11.0247	8.64369	8.09852	7.70996	7.20786	6.88019	7.06399	7.12767	7.33457	7.17927
ENSMODG00000000113	CCKAR	0	0	0	0	0	0	0.0249388	0	0	0	0	0	0	0	0
ENSMODG00000000115		0.390923	0.213026	0.406064	0.410873	0.479116	0.511261	0.0601823	0.231838	0.0310084	0.0974595	0.229445	0.192931	0.159515	0.233997	0.258262
ENSMODG00000000116	MTMR2	7.5113	6.97972	7.46581	12.4207	13.1069	11.7784	10.9768	12.0056	12.9298	10.6022	11.038	10.4295	9.20404	9.32023	9.64483
ENSMODG00000000117	LTK	0.0281835	0.0268766	0	0.0243944	0.0630763	0.0716708	0.0455578	0	0	0	0.0289481	0.0121707	0	0	0
ENSMODG00000000118	RAB33B	13.2528	11.9889	13.2039	25.2318	27.6676	23.7379	17.7535	18.3909	19.3127	36.4747	36.8018	33.9537	34.9219	30.9962	33.0799
ENSMODG00000000120		0	0	0	0	0	0	0	0	0	0	0	0	0	0	0
ENSMODG00000000121	P4HA1	1001.22	904.052	923.431	610.688	606.247	585.665	617.093	636.475	545.472	858.723	890.881	853.666	1310.15	1454.01	1396.69
ENSMODG00000000122	SETD7	13.9603	13.4248	12.1316	17.2113	16.4534	18.4367	23.4514	21.2198	21.7561	21.633	16.4477	17.9337	16.7543	17.368	18.6868
ENSMODG00000000123		35.7764	34.0189	34.6179	17.9632	21.1439	19.9026	18.1923	16.9616	23.3905	57.5398	53.7153	50.2053	46.774	42.5413	47.8547
ENSMODG00000000124	KLHL1	0	0	0.0197483	0	0	0	0.0263419	0	0.0271449	0.227511	0.100429	0.0422231	0	0	0
ENSMODG00000000125		0	0	0	0	0	0	0	0	0	0	0.0469969	0	0	0	0
ENSMODG00000000126	ITPKA	3.26595	4.60405	4.18729	14.8103	14.6187	15.8884	4.51418	3.70533	5.20369	9.25144	12.9077	11.4055	1.78461	2.18157	2.04298
ENSMODG00000000127	SHOX	0	0	0	0	0	0	0	0	0	0	0.0937317	0.0788152	0	0	0
ENSMODG00000000129	RBPJ	23.8421	22.396	22.9029	32.7214	34.7233	29.9434	30.898	30.9014	31.802	34.881	33.3623	32.4004	37.0912	33.1414	37.5567
ENSMODG00000000130	LFNG	2.1459	1.5503	1.73368	3.26453	2.81368	4.96095	1.89207	2.15962	1.51646	3.1775	2.60487	3.20125	2.00599	2.60357	3.14086
ENSMODG00000000131	CEP57	38.9607	35.585	33.8159	18.6842	19.9333	14.0582	23.6879	20.842	20.975	27.6409	21.0904	23.1338	24.8134	22.9182	23.9421
ENSMODG00000000132	MAML3	36.5752	36.8104	32.5084	5.44145	4.90015	5.53498	6.98352	6.26606	6.02306	21.2661	18.9737	18.0834	27.926	28.8745	27.5797
ENSMODG00000000133		0	0	0	0	0	0	0	0	0	0	0	0	0	0	0
ENSMODG00000000134	PPP2R3B	0.759442	0.667424	1.01056	1.12135	1.01092	0.863389	1.13935	1.11273	0.826819	0.675661	0.688276	0.514438	0.680539	0.776457	0.856973
ENSMODG00000000135	RTF1	37.6494	31.3359	32.7787	37.8005	41.6184	37.3656	38.675	40.437	41.1446	42.7371	35.3428	37.5357	40.883	39.4176	41.623
ENSMODG00000000137	SMIM20	42.4164	44.4782	38.0503	45.954	50.8509	48.4304	33.2212	38.4606	38.0375	91.4574	86.7825	90.3766	70.3777	62.9895	62.0118
ENSMODG00000000138	BPIFA1	0	0	0	0	0	0	0	0	0	0	0	0	0	0	0
ENSMODG00000000139	FAM76B	19.2038	16.2417	17.9017	24.1808	23.9854	20.5506	21.9591	22.417	22.7731	19.5116	18.3414	18.462	17.523	16.8292	17.3688
ENSMODG00000000141	NDUFAF1	19.2003	21.1755	19.5854	21.3798	22.9104	21.0847	17.3981	16.5516	16.2317	28.4412	26.6262	28.0191	23.6826	25.4651	28.8908
ENSMODG00000000142	NUDT13	2.54396	2.61058	2.21165	1.31638	1.75344	1.85641	1.40054	1.21352	1.25899	2.3163	2.44257	1.88668	1.8324	2.05976	2.15969
ENSMODG00000000144	KIF21B	0.0749266	0.125042	0.1362	1.66997	1.59306	1.7339	0.605583	0.244395	0.728049	0.108965	0.211638	0.145602	0.0214015	0.0174414	0
ENSMODG00000000145	TTYH3	4.58481	5.82962	4.26998	11.9604	11.1637	10.7524	5.90151	6.94864	6.50568	294.932	280.197	268.825	27.21	29.5273	29.2517
ENSMODG00000000147	TSN	35.1497	35.0126	35.5256	38.7999	46.4995	35.7543	37.5722	38.1466	40.2977	37.0862	46.1888	41.788	33.6561	35.9086	39.486
ENSMODG00000000148	BPIFB1	0	0.0343501	0	0	0	0	0	0	0	0	0	0	0	0.0670783	0
ENSMODG00000000149	ECD	39.4645	35.6873	34.9492	45.2948	45.7391	44.7753	34.4085	32.3419	36.3604	45.5778	45.5835	43.8071	39.2055	38.0248	40.6123
ENSMODG00000000151	NUSAP1	2.64361	2.79114	2.9367	32.6885	34.2667	32.8453	5.18903	4.92738	7.65383	12.2477	10.5704	10.2337	3.77552	2.63734	3.92961
ENSMODG00000000152		34.4862	30.0319	34.2669	44.8226	47.4012	38.2377	34.1764	34.3937	43.838	60.3124	56.094	59.6174	64.3602	62.6211	63.3029
ENSMODG00000000154	SEL1L3	1.25817	1.2412	1.7876	5.85816	6.21429	7.03896	0.712995	0.475998	0.86722	0.189283	0.233951	0.15925	0.0495689	0.060595	0.122611
ENSMODG00000000155	PDE12	22.6047	22.5364	21.1544	23.5104	22.7238	22.6733	18.9664	18.9293	19.7286	50.7663	47.6276	49.967	51.2935	52.7581	51.7061
ENSMODG00000000157	ZNF18	2.2655	2.84269	1.92663	2.42534	2.13487	1.69803	1.92742	1.90927	2.251	1.24851	1.04101	1.6477	0.953622	1.72086	1.83804
ENSMODG00000000158	CHP1	414.913	397.224	403.088	214.111	215.077	212.909	293.62	273.187	267.104	246.55	230.942	241.913	286.772	283.433	283.422
ENSMODG00000000160	CLGN	2.08918	1.73688	1.77441	8.48511	8.79191	8.2825	9.4674	8.70471	13.1468	5.23516	4.78691	5.1355	2.57057	2.19467	1.70658
ENSMODG00000000161	FAM149B1	5.82162	5.25558	5.95752	6.11392	7.26735	6.31655	5.98088	6.76695	6.55108	9.30165	8.33153	8.34643	8.02602	6.50474	6.97984
ENSMODG00000000162	IQCE	20.0735	20.4556	20.3436	29.4064	29.0227	29.8151	28.9545	25.5476	28.1603	102.252	92.0516	85.5722	91.2311	83.1989	89.8639
ENSMODG00000000163	SESN3	44.2598	45.3837	43.8302	22.8969	23.1752	23.1947	28.0242	20.8164	14.5103	22.7285	19.3421	17.0385	21.0762	23.4981	22.9727
ENSMODG00000000164	EXD1	2.99792	3.02176	2.45269	1.37955	2.05249	1.67915	2.10609	2.65563	2.086	2.07506	2.63101	2.0976	2.62311	2.89742	3.35387
ENSMODG00000000165	ENDOD1	28.5762	25.2789	24.8739	40.4715	40.0743	41.7449	21.5313	18.6003	28.079	32.012	28.7789	28.2062	14.0131	14.5682	16.0604
ENSMODG00000000167	DNAJC9	53.2967	44.4871	46.1993	91.2858	94.4893	74.3682	29.1905	22.6088	39.55	50.6269	57.7052	54.3706	72.069	66.0896	65.7259
ENSMODG00000000168	MRPS16	135.598	152.778	123.865	110.125	107.951	118.655	80.0909	96.6165	84.1719	108.799	143.826	132.202	128.776	140.464	122.152
ENSMODG00000000169		100.283	85.9078	98.4484	87.48	93.6385	86.0488	92.571	86.6898	98.1513	154.245	129.192	133.023	139.375	139.516	142.696
ENSMODG00000000170	CACNA1S	0	0	0	0	0	0	0	0	0.017791	0	0	0	0	0	0
ENSMODG00000000172	UCP1	0	0	0	0.0910935	0.078513	0	0	0.124829	0	0	0.108098	0	0	0	0
ENSMODG00000000173	DACH1	0.837415	0.713628	0.633366	3.70126	3.72178	2.41047	14.5734	11.2217	11.0802	2.30094	2.434	2.18514	1.20106	1.1613	1.15355
ENSMODG00000000174		0	0	0	0	0	0	0	0	0	0	0	0	0	0	0
ENSMODG00000000175	CDK5RAP1	4.84383	5.47708	4.77987	8.02586	8.90491	7.42592	4.77251	5.33491	4.95641	7.48711	6.64551	5.61782	6.24578	5.41221	4.76454
ENSMODG00000000176	BRAT1	13.6001	13.3898	12.7171	14.0333	14.3264	15.2431	13.4347	15.9818	14.4386	36.6633	38.803	36.8422	30.034	31.453	32.6117
ENSMODG00000000178		45.1042	55.9546	41.2769	62.879	47.0484	73.8953	43.0144	55.8654	65.1586	36.222	45.5079	37.5763	37.8517	43.1123	47.9931
ENSMODG00000000179		0	0	0	0	0	0	0	0	0	0	0	0	0	0	0
ENSMODG00000000180	AMOTL1	6.1991	6.553	6.70919	20.5768	19.9383	21.0588	19.0014	16.4744	18.8013	16.1254	13.996	12.4	8.75311	7.32402	8.68451
ENSMODG00000000181	TMEM9	0	0.0885049	0	0.080331	0	0	0	0	0	0	0	0	0.106037	0	0.190753
ENSMODG00000000182	AMZ1	7.338	6.26317	5.79738	0.315818	0.0302447	0.164955	0.174757	0.192346	0.225105	0.33017	0.208207	0.210087	0.463199	0.188744	0.208317
ENSMODG00000000183	LBP	0.0579984	0.0553091	0.0937142	0	0.0432679	0	0.312509	0.137584	0	84.3464	85.7241	86.5583	39.7591	32.8881	31.709
ENSMODG00000000184	INO80	11.1705	12.8147	11.5892	18.9318	19.8242	18.8967	19.5961	18.6459	19.8241	21.156	17.9633	17.9114	16.4412	16.6642	18.2058
ENSMODG00000000185	ARF4	395.443	361.215	375.471	314.112	320.342	284.709	287.81	281.131	303.579	668.353	656.352	662.797	624.856	634.099	639.962
ENSMODG00000000187	SYT4	0.301047	0.191391	0.243216	0	0	0	0	0	0	1.73177	1.40864	1.58892	0.171978	0.0311456	0.137501
ENSMODG00000000188	TTC18	0.256672	0.353557	0.437773	0.765233	0.680826	0.754253	0.583937	0.845667	0.855099	0.19908	0.146464	0.123156	0.16292	0.132773	0.205158
ENSMODG00000000189	BORA	3.33261	3.36232	2.69243	13.6285	13.584	10.8576	4.42416	4.58299	7.99169	6.91164	6.64762	6.67428	4.35945	3.73266	4.66572
ENSMODG00000000190	CHAC1	43.763	45.0539	43.4743	65.2304	58.2601	62.2235	33.8629	32.0436	28.5816	63.9388	61.1107	59.9878	19.2349	19.2458	18.7052
ENSMODG00000000192	GNA12	29.8688	30.8716	32.8732	34.2902	36.693	38.1147	26.3093	26.6237	25.2244	87.1877	91.4863	85.8092	81.6369	81.1859	86.2042
ENSMODG00000000193	CLASP1	17.0382	16.1242	17.5694	20.8002	20.3906	21.4824	20.6242	18.9893	22.5751	19.5582	16.5998	15.2389	14.0744	13.3246	16.3082
ENSMODG00000000195	KIAA1755	0	0.025989	0	0.212299	0.325296	0.332658	0.0587375	0	0.15132	2.02922	1.90346	2.11836	2.02391	1.1419	1.40034
ENSMODG00000000196		0	0	0	0	0	0	0	0	0	0	0	0	0	0	0
ENSMODG00000000197		0.650274	1.06306	0.375256	0.402035	0.346512	0.283483	1.50164	1.4324	1.54741	1.29694	1.04958	0.802319	1.48592	1.03797	0.859203
ENSMODG00000000198	DLL4	0	0	0.0417741	0	0	0	0	0	0.0287101	0	0.0265549	0	0	0.0240726	0.0265689
ENSMODG00000000199		31.814	25.5945	26.6546	32.0696	30.1801	27.1675	25.819	24.5353	20.7905	32.5961	34.5598	34.4874	35.1519	33.7673	27.9853
ENSMODG00000000200	VPS18	21.3052	21.3575	18.9751	16.7591	15.7923	18.2042	14.1981	14.5961	13.8549	18.8778	18.8546	18.0916	16.1241	16.2986	16.4999
ENSMODG00000000203	TGM2	159.334	147.111	134.791	31.9761	32.9004	33.6219	15.4287	18.9023	14.6217	0.316939	0.295353	0.405203	0.259372	0.324112	0.404381
ENSMODG00000000204	DENND6A	19.0575	19.6712	18.542	17.4449	16.5922	17.7881	20.9777	20.4356	19.0613	43.8937	42.7282	42.579	32.6362	33.0262	32.3836
ENSMODG00000000206	RIT2	0	0	0	0	0	0.0807767	0	0	0.0881851	0.184778	0.244696	0.205754	0	0	0.0816082
ENSMODG00000000207	RHOV	0.580156	0.737672	0.390591	0	0	0	0	0	0	0	0	0	0	0	0
ENSMODG00000000208	DIS3	16.0027	14.5418	15.9737	18.4745	19.6186	16.7599	19.6359	18.802	20.8323	22.6272	23.6266	22.5267	25.0753	21.398	21.647
ENSMODG00000000209	TBC1D9	2.52441	2.60926	2.34211	2.48105	2.15056	2.50157	3.28205	3.78623	2.9842	3.78964	3.12821	3.20709	3.08891	2.39602	2.59427
ENSMODG00000000210	RPRD1B	14.1832	14.726	12.4079	17.6518	15.9027	18.0126	13.747	14.2346	15.4708	13.8649	11.4648	10.7275	9.87628	8.98649	12.5058
ENSMODG00000000211	ANXA7	204.262	216.529	187.844	184.051	188.858	189.307	197.636	199.502	191.28	358.767	353.202	365.203	362.357	364.957	371.47
ENSMODG00000000212	SPINT1	0	0	0	0.0284724	0	0.0334608	0	0	0	0.0382709	0	0.0568209	0	0	0
ENSMODG00000000213	CARD11	0	0	0	0.0182578	0.0157363	0	0	0	0	0	0	0.0364361	0	0	0.0216775
ENSMODG00000000214	TTI1	10.8156	10.6344	10.8003	11.4935	10.3071	10.6372	9.74902	9.45533	9.05152	14.6413	13.662	13.0931	14.89	14.9287	15.3261
ENSMODG00000000215	PPP1R14D	0	0	0	0	0	0	0	0	0	0	0	0	0	0	0
ENSMODG00000000216	RNF150	3.37814	3.65103	3.91187	4.97076	4.7043	4.58167	2.42696	3.33903	3.00113	19.9132	22.091	23.2436	5.27484	7.44423	6.94325
ENSMODG00000000217	PIWIL4	0	0	0	0	0	0	0	0.039148	0	0	0	0	0	0	0.0339189
ENSMODG00000000218	VSTM2L	0.402259	0.421967	0.389983	0.0348178	0.120037	0.286425	0.390143	0.286273	0.580718	0.5148	0.74371	0.660097	0.873228	1.01129	1.52954
ENSMODG00000000219	PIK3C3	24.8705	25.5377	26.1751	28.5783	30.2879	26.3649	25.6136	27.4261	25.9763	42.2295	39.9334	39.1283	39.6586	40.4315	43.3531
ENSMODG00000000220	PPP3CB	77.0253	72.3065	78.937	65.7565	68.1046	60.8341	56.3758	55.0913	57.7896	64.7427	63.8555	65.5221	63.7968	66.0803	70.3302
ENSMODG00000000221	ZFYVE19	11.0275	12.2487	10.5476	8.88667	7.81697	9.58405	6.51102	5.86335	6.99101	4.37489	5.20768	5.47365	6.22724	7.31737	6.38277
ENSMODG00000000222	ANKRD49	9.22977	10.2864	9.38833	10.7321	10.7017	10.1803	12.0436	10.5518	10.6818	15.7191	13.2494	15.3667	16.2626	16.7221	16.0562
ENSMODG00000000223	ZNF330	44.7005	38.103	41.3189	37.1778	39.0109	33.5814	23.8435	27.6057	28.6745	73.3313	68.5878	68.0684	64.0823	67.8035	71.293
ENSMODG00000000226	CTNNBL1	27.4698	24.8111	26.8577	21.6262	22.2943	18.1714	19.6849	17.6192	21.8781	15.5928	14.2693	15.1869	19.9905	20.8531	20.3364
ENSMODG00000000227	SLMAP	69.2584	60.4639	63.1857	97.2966	93.6905	90.0855	101.358	104.856	96.8165	115.028	109.074	105.557	125.255	119.525	119.631
ENSMODG00000000228	GCHFR	27.9406	36.1611	18.7036	5.52782	7.74214	5.68425	6.45217	6.15467	11.0814	0.92877	2.04991	1.37895	13.2253	10.4064	13.1263
ENSMODG00000000229	TFCP2L1	1.42673	1.14113	1.5059	0.119508	0.206007	0.234077	0.818353	1.20095	0.587753	0.0267726	0.0236361	0	0.184042	0.171414	0.16554
ENSMODG00000000231	MRE11A	16.7632	15.7126	16.0896	27.8202	28.4495	24.873	21.0241	19.8829	22.4075	25.5593	21.2404	20.995	19.3435	18.4768	19.8283
ENSMODG00000000232	SDK1	8.67933	8.37488	9.23871	4.76301	4.49552	5.76855	5.17499	5.14176	4.92811	12.0543	9.97038	10.2396	9.30799	9.14278	11.0222
ENSMODG00000000233	DNAH9	0	0	0	0	0.00479936	0	0.0138656	0.0228917	0	0	0	0	0	0	0
ENSMODG00000000234		0	0	0	0	0	0	0.267211	0	0.275356	0.576963	0	0	0	0.230878	0.25482
ENSMODG00000000235	IL15	0.76547	0.80549	0.895651	1.69067	1.96916	1.82577	1.47914	1.34624	1.67079	1.25908	0.732015	0.797898	1.26663	1.3026	0.949409
ENSMODG00000000236	GPR83	0.21046	0.178401	0.132247	0	0	0	0.0252002	0.0277364	0	0	0	0	0	0	0
ENSMODG00000000237	SYNGR4	0.284613	0.135708	0.11497	0.123174	0.106163	0	0.306712	0.16879	0.316061	0.165563	0.877003	0.368718	0.812948	0.397512	0.438733
ENSMODG00000000241	AQP5	0	0	0	0	0	0	0	0	0	0	0	0	0	0	0
ENSMODG00000000242	TMEM198	2.4267	2.0999	2.72297	3.57854	2.84964	3.38268	3.53526	3.51794	2.79464	3.03242	3.78496	3.14381	1.84839	2.92904	2.90949
ENSMODG00000000243	SHISA6	0	0	0.0364899	0.0781879	0.0673897	0	5.54874	4.23218	2.558	0	0	0	0	0	0.0464161
ENSMODG00000000244	KDELR1	313.251	313.849	257.094	345.987	325.576	387.212	348.173	370.434	319.575	521.757	547.184	522.003	426.84	412.943	387.337
ENSMODG00000000245	GLI2	3.79658	4.84573	4.88664	17.2929	16.3047	19.4269	11.7763	11.2493	12.9688	11.79	11.3281	10.3232	4.40369	4.03239	5.63735
ENSMODG00000000246	ZBTB48	1.89461	1.84943	1.34987	1.49785	1.09066	2.00307	2.02564	2.05256	2.63408	1.57942	1.42503	1.67497	1.75558	2.04191	1.60975
ENSMODG00000000247	SRC	25.4673	28.219	26.428	65.2621	64.8132	76.1291	39.1553	34.3711	39.2349	75.6621	67.0843	61.2214	49.7264	51.2141	57.1548
ENSMODG00000000248		0.140474	0	0	0	0.104796	0	0	0	0	0	0	0	0	0	0
ENSMODG00000000249	RMDN3	101.053	89.1127	86.0385	42.2233	39.3596	42.7349	31.7371	32.448	31.542	42.9512	50.2485	44.482	47.5219	51.6596	48.8406
ENSMODG00000000250	USP54	4.84088	4.70375	4.2175	6.71542	5.74894	6.64095	5.54104	5.3228	5.08519	5.9669	4.62282	5.08492	4.27521	4.06887	4.42357
ENSMODG00000000252	KLHL21	9.72165	7.1791	7.24157	7.19581	6.26263	7.74032	8.08354	8.19047	5.98432	11.6255	14.2688	13.5183	14.2013	14.574	14.9164
ENSMODG00000000253	MANBAL	68.6641	61.1481	60.5555	101.172	108.575	78.1982	73.4307	70.8739	75.4749	131.923	132.26	123.737	133.347	123.639	142.206
ENSMODG00000000254	INHBB	26.0287	25.4896	21.4295	1.11131	0.957835	1.42474	1.5723	1.76515	1.10175	0.135796	0.0599437	0.100808	0.933501	1.03247	0.959606
ENSMODG00000000255		17.5203	19.0184	15.8592	12.7396	11.3368	15.944	8.34801	9.01225	7.0101	14.4009	13.7634	13.0962	11.2046	11.6328	11.6703
ENSMODG00000000256	CHPF	55.6949	52.8086	47.7118	107.134	96.931	114.71	97.9604	105.133	88.1758	52.5704	60.2225	56.2617	36.2636	37.4277	33.9271
ENSMODG00000000260	FOLR4	0	0	0	0	0	0	0	0	0	0	0	0	0	0	0
ENSMODG00000000261		3.55508	4.3621	4.42313	0.102571	0.0884053	0.168758	3.24368	3.12036	3.44783	0.0275739	0.0486871	0.0204695	0.108315	0.154476	0.26792
ENSMODG00000000264	RALB	72.3614	67.8499	75.8636	131.36	139.444	110.741	118.929	115.138	131.615	178.193	172.642	170.456	119.591	118.995	126.208
ENSMODG00000000265	TMEM190	1.36377	1.30053	0.944394	0.337263	0.436027	1.18905	1.04976	1.61757	1.94716	0.906657	1.40077	0.168264	0.222593	0.725617	0.600646
ENSMODG00000000267		0	0.133388	0	0	0	0	0	0	0.155329	0.162733	0.143669	0	0	0	0.143744
ENSMODG00000000268	RAD51	8.21313	7.33342	6.71994	16.6177	15.1813	16.1767	1.80399	0.868681	3.07894	5.96452	5.21202	4.78921	12.7308	10.1316	10.2683
ENSMODG00000000271		0	0	0	0	0	0	0	0	0	0	0	0	0	0	0
ENSMODG00000000272	MYOZ1	0.141741	0.0337922	0.085885	0	0	0	0	0	0	0	0	0	0	0	0
ENSMODG00000000273	NOL12	22.9344	23.7667	20.2978	23.8661	24.4605	24.5305	20.2441	20.7095	23.1328	22.8276	19.1767	21.8234	20.5413	20.3352	19.6902
ENSMODG00000000274		1.54081	1.0241	1.2071	1.4549	0.905643	1.42483	1.2076	0.996849	1.55551	0.651862	0.815283	0.645213	0.746845	1.08687	1.29555
ENSMODG00000000275	RPL28	1843.53	1618.48	1614.59	2154.16	2074.68	2094.65	2095.25	2278.52	2159.89	2673.51	3058.16	3121.11	2985.98	3058.28	2631.75
ENSMODG00000000278	PANX1	5.06633	5.38583	4.76411	5.0322	5.08075	5.72375	2.70748	2.61056	2.14439	3.23705	2.98578	3.29967	3.84315	4.06002	4.353
ENSMODG00000000279	UBE2S	29.9567	32.0394	28.1097	43.8456	42.9117	51.3686	24.7725	25.1683	29.1084	25.1107	24.466	24.9295	28.938	29.9271	28.9685
ENSMODG00000000280		149.549	136.009	131.555	189.189	188.931	191.613	140.14	139.434	137.766	288.831	294.387	282.29	257.804	266.869	261.229
ENSMODG00000000281		0.979549	0.547592	0.736803	0.906329	0.856756	1.13383	0.509603	0.520828	0.562647	1.25753	1.45715	1.22525	0.0771839	0.283058	0.173561
ENSMODG00000000282		0	0	0	0.255226	0.219978	0	0	0	0	0.343059	0.302869	0.25467	0.336897	0	0
ENSMODG00000000283		0	0	0.0526754	0	0	0	0	0	0	0	0	0	0	0	0
ENSMODG00000000285	CYR61	533.71	520.555	506.646	520.087	515.297	538.684	1112.17	1219.27	1276.76	34.6189	34.4594	31.6341	148.919	126.285	132.926
ENSMODG00000000288		0.828619	0.620868	0.621627	1.0246	1.63372	1.38472	1.33944	0.912627	0.985903	1.65264	1.7022	1.89137	1.21722	1.37775	1.2165
ENSMODG00000000289	JAZF1	10.0274	9.12109	8.72433	16.7243	17.7521	19.1836	18.5364	18.0233	13.1911	2.15375	2.77293	1.96524	3.7895	4.74017	4.47866
ENSMODG00000000290		5.52682	5.91088	5.21627	6.88506	7.47554	9.24722	3.6181	3.61465	5.62126	8.71363	9.09873	9.18982	1.26882	1.27451	1.0351
ENSMODG00000000291	SYNPO2L	0	0	0	0	0.0124749	0	0	0	0	0.0389097	0.0687026	0.0866537	0	0.0467104	0.103108
ENSMODG00000000292	DDAH1	97.7688	85.9083	83.0845	32.3535	30.3213	28.487	104.739	98.2391	105.329	6.83823	7.89165	6.83484	8.42718	8.549	8.92228
ENSMODG00000000294	CASC5	0.27282	0.407221	0.412074	9.07603	8.25618	8.97693	0.830878	0.548701	1.75193	1.82164	1.12089	0.983485	0.298153	0.320295	0.536359
ENSMODG00000000298	C1orf173	0.532491	0.783462	0.626865	2.48887	2.79209	2.90944	0.442674	0.397	0.473063	0.0177005	0	0	0	0	0
ENSMODG00000000299	BCL10	109.19	94.6815	100.015	42.9942	45.4603	36.1206	60.73	59.8984	64.4527	40.6595	40.664	40.3724	38.4091	37.7439	40.1994
ENSMODG00000000300	RPUSD2	4.83369	5.62794	5.53987	4.23248	3.27058	6.34615	2.6045	3.79995	2.3094	3.7927	3.5793	2.66988	4.1741	4.60541	4.1588
ENSMODG00000000302	C1orf52	9.9914	8.0496	8.48961	13.9662	13.3654	13.7847	12.8092	12.3957	13.2635	6.3466	7.54941	6.05042	7.74155	9.46358	8.6746
ENSMODG00000000303	C15orf57	78.2328	78.8347	76.4426	65.4755	70.771	67.1718	61.8696	66.0506	61.9768	90.875	83.3923	95.6585	87.8351	95.5575	89.7669
ENSMODG00000000304		0	0	0	0	0	0	0	0	0	0	0	0	0	0	0
ENSMODG00000000305		19.3415	21.5431	21.2068	28.832	29.7935	25.1393	32.5607	30.9825	32.2179	40.6295	35.3178	34.2933	29.7567	29.3007	32.5758
ENSMODG00000000306	CELF4	0	0	0	0	0	0	0	0	0	0	0	0	0	0	0
ENSMODG00000000307		0	0	0	0	0.0980624	0	0	0	0	0	0	0	0	0	0
ENSMODG00000000308	INPP4B	0	0	0.011586	0.0124128	0.0106985	0.0437624	0.0154543	0.0680387	0.0477761	0.033369	0.0147299	0	0.0163848	0.013353	0
ENSMODG00000000309	SUSD2	0.0934266	0.118793	0.10064	0.188687	0.0929307	0.285101	0.302042	0.406317	0.380416	1.30434	1.34346	1.02207	0.960687	1.27587	1.79222
ENSMODG00000000311	SYDE2	2.59811	3.19882	2.67058	8.16117	7.81664	7.58099	11.8566	11.5163	10.1049	4.1722	3.8964	4.09804	7.38622	7.17793	8.37353
ENSMODG00000000312	IGFN1	0	0	0	0	0	0	0	0.0257895	0	0	0	0	0	0	0
ENSMODG00000000314	RPN2	555.455	544.852	518.021	379.06	390.03	369.498	369.281	353.332	370.522	427.566	439.793	438.66	497.548	496.291	504.703
ENSMODG00000000315		91.9264	88.3777	94.1954	71.6892	74.6342	71.0225	110.699	112.913	109.172	118.181	110.002	107.844	147.257	123.127	134.234
ENSMODG00000000316	BAHD1	9.72192	10.5624	8.86421	10.3383	9.66168	10.6308	9.42911	11.7371	8.17421	28.7213	26.8187	26.2992	16.8598	19.9796	18.9471
ENSMODG00000000317		0.5287	0.644236	0.640708	0.279657	0.438245	0.418285	0.601404	0.48774	0.358795	0.854313	0.995581	1.21766	1.10744	1.01191	1.23759
ENSMODG00000000318		0	0	0	0	0	0	0	0	0.0107588	0	0	0	0	0	0
ENSMODG00000000319	USP38	22.0168	21.6001	22.7035	17.2974	16.8681	16.0045	18.9612	18.0358	19.246	19.672	18.1401	17.9893	21.4903	21.9751	25.6239
ENSMODG00000000320	PKDCC	219.008	219.086	188.352	48.5327	48.5015	49.4854	25.6347	34.4729	13.6053	90.1009	95.8034	97.0856	43.3217	58.9534	51.7409
ENSMODG00000000321		0.308051	0.146884	0.311095	0.266636	0.344718	0.0783376	0.248978	0.365381	0.256567	1.16479	0.71192	0.931194	1.23186	0.645373	0.633152
ENSMODG00000000322		0.108739	0.103697	0.175701	0.18824	0.0811214	0	0.117182	0.386928	0	0	0.223378	0	0	0.303747	0.223496
ENSMODG00000000324	C10orf54	1.46281	1.88323	1.86135	6.64728	7.09336	7.43988	8.43371	8.50175	6.17289	0	0.0375625	0	0.0835656	0.0340513	0.0751647
ENSMODG00000000325	PTPN4	5.43202	5.52433	5.91943	8.46622	7.86244	7.32444	6.43722	5.62955	6.09234	8.75529	7.34033	6.78005	4.3918	4.40251	5.74925
ENSMODG00000000326	GTPBP6	18.9123	17.9989	19.1686	24.0751	26.3082	20.9088	22.9336	22.9305	27.7482	23.4701	21.5838	23.9896	17.7666	16.578	18.3363
ENSMODG00000000327		0.576748	0.893757	0.349467	0.062401	0.107566	0.0366668	0.194228	0.171021	0.240178	0.0419379	0.0740494	0	0	0.0671276	0.111133
ENSMODG00000000328		0	0	0	0	0	0	0	0	0	0	0	0	0	0	0
ENSMODG00000000329	PKP1	0.014925	0.0142329	0	0	0.0111343	0.0151817	0	0	0	0	0	0	0	0	0.015338
ENSMODG00000000330	IVD	35.1387	33.1962	32.28	27.051	27.3166	27.4476	33.2074	32.7843	28.6886	14.9644	17.8212	15.9305	23.9507	21.9651	23.0616
ENSMODG00000000333		0	0	0	0.15652	0	0	0	0	0	0	0	0	0	0	0
ENSMODG00000000334	GGT5	106.423	100.746	87.7595	80.334	71.1251	93.8151	102.114	112.468	75.7888	104.511	126.485	118.895	91.1565	108.265	84.3236
ENSMODG00000000336	GAB1	14.699	17.1953	17.0386	18.0175	16.653	16.9021	18.0049	18.7341	17.0836	33.7246	29.7737	28.6232	13.3519	12.4964	14.0268
ENSMODG00000000337	MROH8	0.301849	0.0863556	0.0975458	0.15676	0.157629	0.153521	0.195172	0.250617	0.13408	0.0702359	0.155019	0.0521396	0.0344872	0.0562114	0.0930605
ENSMODG00000000338		5.41311	2.04083	6.00054	8.49902	9.76701	10.1161	9.22494	8.21229	7.96837	7.03008	7.6288	7.06709	5.897	5.39189	6.08039
ENSMODG00000000339	EML4	22.0301	23.0761	23.1942	55.0863	54.8612	54.5999	46.3131	43.6745	50.0936	32.4246	30.0267	31.3187	19.9363	19.7312	22.2804
ENSMODG00000000340		84.7405	77.9036	81.6836	78.354	82.3841	77.852	112.048	108.754	98.2862	84.2967	81.6974	84.6502	105.784	101.03	113.211
ENSMODG00000000342	COX7A2L	161.091	162.849	164.407	125.884	127.183	128.252	161.637	142.797	149.181	191.391	179.493	189.275	267.297	244.337	264.41
ENSMODG00000000343	ADPRM	4.91717	6.13942	5.48792	8.20505	7.52569	5.56897	7.648	7.03481	8.33147	6.25158	5.62332	6.17322	4.92302	4.76727	7.13706
ENSMODG00000000344	TNNI3K	0	0	0	0	0	0	0	0	0	0	0	0	0	0	0
ENSMODG00000000345	MILL-LIKE	0.264973	0.288784	0.366981	0.425934	0.338871	0.308035	0.367132	0.179592	0.210179	0.572515	0.544323	0.719242	0.345989	0.352459	0.466809
ENSMODG00000000346	SEC24C	115.506	119.554	104.811	130.098	122.68	135.739	127.742	122.683	127.199	102.337	107.928	99.49	94.9298	102.932	98.7535
ENSMODG00000000347	PLCXD1	9.12003	9.27329	7.94918	16.9084	16.8268	16.2419	21.7336	20.5427	21.5973	22.9281	18.0257	19.8036	22.0232	19.6625	21.0805
ENSMODG00000000348	DENND2C	2.12038	2.40001	2.14533	1.23497	1.21225	1.24977	1.08912	0.963688	0.858243	2.69746	2.58499	3.14917	2.26411	2.78619	2.83074
ENSMODG00000000349		1.66925	1.59185	1.95678	3.37128	3.22311	3.16288	4.09153	2.71752	2.72602	3.00829	2.42053	2.00705	1.6828	2.07236	1.74908
ENSMODG00000000350	KCNG3	0	0	0.120469	0	0	0	0	0	0	0	0	0	0	0	0
ENSMODG00000000351		0	0	0	0	0	0	0	0	0	0	0	0	0	0.0219356	0
ENSMODG00000000352	LRRC53	0	0	0	0	0	0	0	0	0	0	0	0	0	0	0
ENSMODG00000000353		0	0	0.092136	0	0.0850785	0	0	0	0.126645	0	0.117137	0.0984961	0	0	0
ENSMODG00000000354	WDR63	0	0.0264365	0	0	0.0206811	0.0140994	0	0	0.0615703	0.0161263	0.0142371	0.0239427	0.0158367	0	0
ENSMODG00000000355	FUT11	44.2713	43.3267	45.3964	58.9294	58.5738	56.5522	49.8932	50.4907	43.4003	56.2232	52.8568	51.518	45.3935	50.6842	51.357
ENSMODG00000000356		0	0	0	0	0	0	0	0	0	0	0	0	0	0	0
ENSMODG00000000357	HEPHL1	0.35042	0.281407	0.238405	0.127709	0.0137589	0.0938021	0.119251	0.175004	0.184329	0	0.0757741	0.0796442	0.0632157	0.103037	0.0379071
ENSMODG00000000358		0.0677649	0.0646227	0.0547475	0.175963	0.303323	0.0689306	0.0730266	0.160753	0.150505	0.236519	0.278414	0.292633	0	0.126194	0.348201
ENSMODG00000000359	FHOD3	1.29703	1.35855	1.59758	3.80965	3.63249	3.63359	4.25049	3.39207	5.11203	8.06449	6.62832	6.22541	2.5751	2.60345	3.72562
ENSMODG00000000361	CHCHD1	69.0365	66.0976	60.219	92.8465	83.3069	76.6589	65.5048	73.0762	56.8112	69.1192	77.4072	84.5676	84.8472	78.6228	73.4908
ENSMODG00000000363	ANAPC4	4.75751	4.79533	4.81667	7.89698	8.26647	6.95273	4.121	3.64289	4.88193	5.42993	4.97937	5.20117	3.40586	3.14011	2.5993
ENSMODG00000000364	TNNT2	0.0719351	0	0	0.933959	0.858639	1.02441	0.155041	0.511935	0.798835	0	0	0	0	0	0.0739257
ENSMODG00000000365		3.65703	4.09776	5.76133	3.79845	4.97899	5.76591	3.44836	3.25322	4.97487	2.87192	1.31469	1.97405	1.88023	1.53231	1.97307
ENSMODG00000000367	BCAS2	28.7526	26.6556	28.2117	27.7293	31.6671	30.0619	35.9048	39.0434	37.4439	56.8398	53.3069	54.231	57.0085	58.5406	60.825
ENSMODG00000000369		759.456	739.408	639.46	469.882	491.969	516.634	690.834	764.929	555.348	926.514	918.716	958.495	1005.19	1076.44	1042.19
ENSMODG00000000370	VSTM5	0.461485	0.36007	0.423676	3.35894	3.77139	3.39265	2.35095	2.21436	2.77203	0.732143	0.775645	0.996429	0.838825	0.82033	0.754497
ENSMODG00000000373		0	0	0	0	0	0	0	0	0	0	0	0	0	0	0
ENSMODG00000000374	RBL1	20.3366	18.014	19.3069	58.105	59.7934	48.2494	25.0635	23.1974	27.5267	58.6487	56.207	52.3319	38.4604	35.3847	40.7122
ENSMODG00000000375	RGN	1.85559	1.71056	1.47415	2.78393	2.37638	2.10771	2.13297	1.98083	2.1293	1.51119	1.14356	2.21695	0.565351	0.633515	0.57208
ENSMODG00000000376	MTA3	37.2557	36.3558	32.6531	36.8076	36.9963	34.4915	33.535	33.3808	31.8036	64.2593	55.012	53.7527	44.5489	46.0602	47.4602
ENSMODG00000000377	CHST3	5.54234	6.09847	6.85247	90.8751	87.1967	105.176	77.0886	68.6921	82.4784	14.9586	13.4136	13.9727	15.9461	15.628	17.3869
ENSMODG00000000378	MCOLN3	0.0358755	0.068424	0.115936	0.248419	0.107055	0.0729853	0.0386611	0.0425522	0	0.166955	0.221093	0.0619694	0.040989	0.0334044	0
ENSMODG00000000380	SCTR	0	0	0	0	0	0	0	0	0	0	0	0	0	0	0
ENSMODG00000000382	TMEM37	2.72754	2.00653	1.19623	0.0674526	0	0.0792702	0.503883	0.739462	0.173081	0.181331	0.160088	0.0673057	2.31497	2.32198	2.00215
ENSMODG00000000383	MED17	8.73165	7.45624	8.9141	11.2336	10.6296	10.3756	12.7458	13.1812	12.6054	12.8369	14.472	13.6429	12.8784	14.4126	13.052
ENSMODG00000000384	OXER1	0	0	0	0	0	0	0	0	0	0	0	0	0	0.0955358	0
ENSMODG00000000386	LAD1	0.428596	0.122617	0.0346264	14.5051	14.2604	15.8693	12.8863	11.5906	10.8993	0.0498641	0.17609	0.11105	0.097937	0	0.0440457
ENSMODG00000000387	MOCOS	0.969329	0.859513	0.906775	0.588779	0.862691	0.847617	1.15455	1.21024	1.03866	3.1656	3.5109	3.34873	4.2551	4.21195	4.10695
ENSMODG00000000388	ZCCHC4	6.47364	7.61543	6.26082	10.0614	9.76466	9.18054	7.28182	7.56632	8.08099	10.8851	9.80403	11.5903	10.6356	9.76755	9.51785
ENSMODG00000000390	MCOLN2	0	0	0.0446925	0.0957636	0.0412691	0	0	0	0	0.0643599	0.0568199	0.143333	0	0.103017	0.28425
ENSMODG00000000391	SMARCA5	53.1909	49.2098	52.6596	61.8356	63.2626	56.3233	50.8774	51.4545	59.4832	65.1085	55.6576	54.923	71.4466	65.8234	72.137
ENSMODG00000000392	HAAO	0	0	0	0	0	0	0	0	0	0	0	0	0	0	0
ENSMODG00000000393	DBI	1001.55	1030.02	1078.25	247.971	275.487	243.63	366.412	401.463	437.019	593.593	660.504	603.28	474.264	356.748	396.511
ENSMODG00000000394		32.5193	29.199	26.6136	26.5937	24.3388	26.6348	32.1998	32.3097	33.2985	24.6903	20.4964	24.5297	24.7294	23.9875	22.0263
ENSMODG00000000395	TNNI1	0.377296	0.179901	0.152409	4.08214	4.08132	3.35813	2.3379	2.01381	3.03764	0	0	0.16293	0	0.175654	0.290803
ENSMODG00000000396	ZSWIM8	132.654	135.34	119.362	112.084	104.078	130.431	117.015	120.934	109.973	98.5956	97.8842	92.624	116.226	127.873	123.993
ENSMODG00000000397		0	0	0.142935	0	0.131987	0	0	0	0	0	0.181721	0	0	0	0.363635
ENSMODG00000000398		3.48196	4.25025	2.92561	4.46048	3.22104	3.68353	2.40149	2.14759	2.93869	2.59265	3.29032	3.60873	3.97826	4.66865	2.57639
ENSMODG00000000399	RPRD1A	21.6152	21.0104	23.7169	19.0184	19.9901	17.7471	16.8124	19.4226	22.4165	41.7744	42.2626	35.794	33.9486	30.1617	31.4536
ENSMODG00000000400	C2orf76	3.67595	3.5352	3.19632	3.61316	3.34657	3.29555	3.42423	3.10377	3.73617	2.75449	3.5517	3.82054	3.48804	3.2197	3.58558
ENSMODG00000000401	LPAR3	0	0.0857493	0.108969	0.0194575	0.0167703	0	0	0.0266633	0	0.0523071	0	0.0582453	0	0	0
ENSMODG00000000403	CSRP1	152.17	145.114	141.058	139.7	134.016	142.016	302.066	317.702	241.201	16.1058	20.2813	18.5366	15.2035	16.6868	16.8732
ENSMODG00000000405		9.81257	10.381	11.1305	11.2613	13.3498	9.95908	14.3039	14.5484	15.4452	13.3019	13.2959	13.6014	16.2162	16.6418	16.3417
ENSMODG00000000406	RALGAPB	24.0477	25.2146	24.8953	36.3152	35.1484	35.8341	30.0579	28.1508	28.1642	37.6992	29.4749	28.0538	31.1954	28.2538	33.522
ENSMODG00000000407	ZFP36L2	433.12	426.99	381.713	142.117	128.637	139.911	151.627	142.225	133.158	270.41	289.119	272.64	342.808	323.475	298.531
ENSMODG00000000408	STEAP3	1.00916	1.71301	1.25557	2.77769	2.25856	2.19675	1.78353	1.67576	1.29997	11.7878	12.0653	12.5159	11.6684	11.7268	11.7191
ENSMODG00000000409	SSX2IP	0.151384	0.180455	0.0764397	0.14741	0.155286	0.115491	0.0407846	0.0224446	0.0420277	0.0440311	0.0194364	0.0326865	0	0	0
ENSMODG00000000412	C11orf54	26.8585	26.9612	26.3552	35.2949	31.9618	29.9752	40.0763	41.7882	44.0752	57.0561	53.2757	55.6915	64.4795	67.8368	69.7309
ENSMODG00000000414	CDC42BPG	4.72796	4.15042	4.47744	6.96508	4.78851	6.36993	4.5552	4.41944	3.16413	1.93069	2.05827	1.9741	3.36274	3.87752	3.50735
ENSMODG00000000415		0.825138	1.31146	1.11105	0.59517	2.15449	1.39889	0.889206	1.63117	1.37447	1.27999	0.847524	1.30652	1.257	0.768301	0.423986
ENSMODG00000000416		4.36447	4.46064	4.99898	5.6267	6.11354	5.54475	5.17964	4.58697	5.13302	3.96365	4.12349	3.24461	2.41963	2.79496	3.06586
ENSMODG00000000417	FREM3	0	0	0	0	0.00782613	0	0.0113051	0.0248857	0	0.012205	0.0215503	0	0	0	0
ENSMODG00000000418	ARHGAP40	0.0199982	0.0572128	0.0161566	0	0.0149191	0	0	0	0	0.0232665	0	0	0	0	0
ENSMODG00000000420	C1QL2	0.0214626	0.0204674	0.0173397	0	0	0	0	0.0254569	0	0	0.0220449	0.0370733	0.171652	0.0599526	0.110283
ENSMODG00000000421	CTBS	53.8476	49.5693	45.6921	57.3204	57.9053	50.6409	46.0505	46.4199	51.4995	128.067	123.905	123.789	101.168	101.669	96.1811
ENSMODG00000000422		1.22129	0.815258	1.87469	0.211418	1.00221	1.36652	0.789668	1.30372	0.678115	1.56297	1.12898	0.843832	1.39536	0.796013	2.25915
ENSMODG00000000423	SEPSECS	21.979	26.8286	22.3293	17.8351	21.2338	17.8298	16.876	15.5113	18.0006	24.74	22.8011	23.586	21.6589	22.3069	27.7823
ENSMODG00000000424	DMRTB1	0	0	0	0	0	0	0	0	0	0	0	0	0	0	0
ENSMODG00000000427		16.7719	16.9838	15.0682	18.8624	16.0064	19.2857	14.9611	14.6372	13.7664	17.3593	17.4574	17.9251	16.7591	16.6873	15.8237
ENSMODG00000000429	SLC32A1	0	0	0	0	0	0	0	0	0	0	0	0	0	0	0
ENSMODG00000000430		4.11581	4.82209	4.18022	5.08924	5.11745	3.82775	6.96988	5.57917	5.65881	6.65823	5.59636	5.99222	4.43373	3.9053	3.78659
ENSMODG00000000432	HHIP	0.0359149	0.0684991	0.0870473	0.0932592	0	0	0	0	0	2.59064	2.10269	1.51992	0.0820679	0.0668821	0
ENSMODG00000000433	MARCO	0	0	0.0364732	0.039076	0.0673587	0.045922	0.194603	0.0535472	0.0501338	1.15552	1.252	0.974772	3.14639	3.23675	2.73729
ENSMODG00000000434		4.6221	6.5579	5.28254	8.782	9.78383	11.7731	7.12726	5.97258	6.38472	5.37748	5.86682	5.64718	5.15209	8.08259	9.22968
ENSMODG00000000436	ELP2	9.00784	9.24436	9.97638	13.8638	14.5526	13.4104	10.6394	11.321	11.5599	14.5401	15.7472	15.3793	12.984	13.4975	14.7439
ENSMODG00000000438	EN1	6.66165	6.06104	5.27213	1.29442	1.7749	1.79778	4.32199	4.71666	2.83076	6.40591	6.10927	5.10768	9.16445	10.5384	9.95464
ENSMODG00000000439	ANAPC10	14.9783	15.7488	13.0319	12.743	13.7528	12.5013	9.3813	10.1736	10.6624	18.6178	22.7483	19.1281	21.0625	20.6219	17.3663
ENSMODG00000000441	CNTN5	0.0323317	0.0154162	0.0130604	0.279849	0.15678	0.180883	0.0696842	0.0575232	0.125665	0.413772	0.514738	0.404898	0.01847	0.105366	0.0166132
ENSMODG00000000442	ACTR5	4.50419	4.49987	5.26781	7.05467	7.39246	6.15253	5.45489	6.10565	5.52588	7.43625	8.76811	7.85438	6.61653	6.63041	6.83304
ENSMODG00000000443	TRIM33	13.3717	14.6067	14.9813	17.5223	17.744	17.4761	20.5606	19.5352	19.2859	25.68	22.5878	21.2969	22.118	22.1574	26.1189
ENSMODG00000000444	PHF16	2.09348	2.10655	1.86629	3.59906	3.78057	3.67154	4.16976	3.73319	4.61752	2.80516	2.25408	2.50637	2.07845	2.00305	1.88434
ENSMODG00000000446	LRP8	29.095	30.1875	24.8491	14.4481	12.3783	14.4088	19.6724	19.5621	20.789	6.69262	6.48917	6.14572	10.5235	11.0221	9.363
ENSMODG00000000447	EVX1	0	0	0	0	0.0287603	0.0392149	0	0.0457264	0	0.0897045	0.0791954	0.0332961	0	0	0
ENSMODG00000000448	PPP1R16B	0.0359544	0	0	0	0.0268226	0.0365728	0	0	0	0	0	0	0	0	0
ENSMODG00000000449	HOXA13	115.067	105.224	103.101	50.706	55.9203	53.1229	52.8002	52.4291	50.6393	88.9513	80.5133	79.3431	81.0407	73.948	76.109
ENSMODG00000000450		0	0	0.0994099	0.106504	0	0	0	0	0	0	0	0	0	0	0
ENSMODG00000000451	THADA	4.26786	5.29973	4.21699	3.37516	3.9627	3.5917	2.61395	2.44002	3.0005	3.42931	3.53214	3.28825	2.45562	2.54443	2.61895
ENSMODG00000000452	RPF1	28.806	25.4755	25.3969	29.6405	31.6105	26.4443	37.3542	38.6327	42.4749	26.213	29.6489	24.1563	36.9404	26.6548	32.3669
ENSMODG00000000453	HOXA11	176.216	173.051	154.885	40.8655	38.7061	42.2429	33.1259	34.6132	32.2057	72.1153	67.9435	69.295	87.3254	84.5842	78.5465
ENSMODG00000000454	RP2	25.9731	25.7473	28.9793	29.6262	29.7195	25.6544	33.0274	31.4559	36.2372	29.979	25.1787	25.9181	19.0452	19.1094	21.1613
ENSMODG00000000455		3.83508	2.64835	3.52574	1.48804	1.67716	1.95053	3.63407	2.66654	2.27628	0.461571	0.407496	0.285539	0.604374	0.307838	0.679519
ENSMODG00000000456	FAM83D	0.0316338	0.0905009	0.127785	10.2678	8.56659	9.65339	0.340901	0.37521	1.29978	2.50265	2.98927	2.51355	1.73485	1.32547	1.23535
ENSMODG00000000457	LGALS1	1076.93	1042.29	1058.14	1212.05	1203.73	1080.63	1260.32	1404.89	1418.94	1729.39	1972.54	1921.57	1672.76	1717.64	1780.79
ENSMODG00000000458	INSIG2	18.2953	17.3816	19.0434	34.2215	35.425	31.7833	29.2414	38.605	33.3286	42.2516	41.0319	44.9177	39.7704	44.0231	48.7291
ENSMODG00000000459	NAV1	48.4333	51.1425	43.3968	65.3175	60.4299	74.941	38.0098	37.1007	34.2771	31.4872	27.6217	28.9321	32.9464	36.2859	36.5654
ENSMODG00000000460	LGI2	1.03078	1.34705	1.32626	0.0660888	0	0	0.0411413	0	0	0	0	0	0	0.0355473	0.0392335
ENSMODG00000000462	MAGOH	103.199	81.1808	100.261	110.619	108.986	95.2297	83.5262	77.2131	96.9521	106.64	99.29	106.806	103.481	107.848	102.475
ENSMODG00000000463	HOXA10	207.1	187.819	169.079	20.6319	22.1928	23.314	20.032	19.1984	16.9214	76.1714	69.0661	70.1431	63.209	68.7916	67.4457
ENSMODG00000000464	KNSTRN	13.5382	14.1939	14.0077	64.8605	65.6483	61.2852	36.3028	31.0824	52.9269	11.2834	11.8725	12.684	19.4478	18.3924	20.0149
ENSMODG00000000465	ABCE1	125.497	114.878	119.248	143.187	147.6	131.154	115.534	109.351	128.045	186.266	176.335	183.883	178.08	182.114	195.093
ENSMODG00000000466		22.2432	17.9856	17.1504	6.58839	5.55231	3.95736	3.37224	2.50786	5.07167	1.96794	1.73739	2.84875	5.12136	10.0011	9.03918
ENSMODG00000000469	HOXA7	4.36852	4.74057	3.73218	14.0165	14.7966	16.9319	18.8309	17.3909	15.0276	21.5859	18.825	18.4312	17.8134	17.8835	17.0546
ENSMODG00000000470	C1orf123	25.8398	31.5918	25.4795	33.262	32.6226	32.7543	29.2742	29.8629	29.8722	29.1378	29.3991	31.244	25.1323	28.9953	24.9207
ENSMODG00000000471	CCDC149	0.946604	0.888381	1.22605	2.53605	2.37637	2.41486	4.69572	4.36633	3.52068	0.82161	0.925986	0.596945	3.12441	2.61622	3.1809
ENSMODG00000000472	HOXA6	3.65233	5.76029	4.53958	7.2953	7.96452	7.14452	5.90387	5.16513	6.39582	6.2104	7.64711	4.97426	9.46928	10.0714	11.8376
ENSMODG00000000474	SOD3	194.465	244.217	194.506	105.26	125.561	110.746	544.278	698.791	329.1	75.5218	74.8327	90.0093	505.389	401.033	448.53
ENSMODG00000000475	DISP2	0.113254	0.0864021	0.054899	0.0784224	0.0168979	0.184324	0.0244096	0.0805988	0.100614	0	0	0	0.0258793	0.0210906	0
ENSMODG00000000476	SLC39A6	130.831	123.758	128.741	96.9507	98.161	85.5129	105.889	103.345	109.494	173.318	166.088	171.345	131.28	137.918	141.587
ENSMODG00000000479	SLC9A7	3.34427	3.1006	3.87764	8.49634	7.29985	8.47299	2.5361	1.46913	3.09482	2.99017	2.79889	2.6744	1.45054	1.32629	1.33654
ENSMODG00000000481	CPT2	15.5065	16.4721	13.6378	15.503	16.2539	17.071	19.1959	21.1861	17.1109	7.93562	8.01399	8.34913	8.85833	7.03642	6.7575
ENSMODG00000000482	NEGR1	0	0	0	0	0	0	0	0	0	0	0	0	0.105637	0	0
ENSMODG00000000483	HOXA5	5.7187	4.52527	6.09468	11.4795	8.71406	8.7875	9.44079	11.9785	10.4042	8.77671	11.4978	8.72221	15.4309	16.6541	16.5055
ENSMODG00000000485	IPO9	31.5708	33.7296	28.6237	52.8701	51.1023	55.7264	41.6496	41.2644	41.5204	26.9372	25.8556	26.7833	29.3088	28.6701	30.9239
ENSMODG00000000486	ARHGAP42	4.00898	4.09616	4.09485	7.287	7.22058	6.34994	9.07255	7.67604	10.2713	4.49759	3.67656	3.80869	5.00571	5.03933	5.59132
ENSMODG00000000487	OTUD4	20.9416	20.0231	22.0056	34.9048	35.0589	35.2602	28.7737	27.3392	32.5272	36.7385	31.5995	31.0329	30.2072	31.468	35.6373
ENSMODG00000000488	SLC35D2	14.0717	15.705	14.5809	6.19975	5.91154	4.9051	4.92307	4.18098	4.60339	7.21784	7.35705	7.45272	8.89247	8.6649	9.91118
ENSMODG00000000489	SH3BP1	3.58363	3.96425	3.47427	7.27897	7.23614	8.11681	7.20884	6.3475	6.26123	14.2312	10.7972	13.2882	6.98779	7.8748	7.26738
ENSMODG00000000490	C15orf52	3.00796	3.18284	4.06133	4.42249	3.99616	4.73625	4.48484	4.83846	4.07245	1.05466	1.22736	1.1388	1.60065	1.45793	1.65146
ENSMODG00000000491	HOXA4	0.130922	0.124851	0.105772	0.566602	0.488351	0.66587	0.564349	0.776435	0.726939	0.304637	0.672369	0.113073	0.149582	0.487615	0.538179
ENSMODG00000000492	SHISA4	33.788	33.2801	29.3479	28.0097	27.4549	30.0125	29.4027	31.233	22.3719	23.8074	26.0692	25.7566	45.8534	37.0733	40.7547
ENSMODG00000000493	SLC1A7	0	0	0	0	0	0	0	0	0	0	0	0	0	0	0
ENSMODG00000000494	HOXA3	10.2802	9.73146	8.85506	8.89813	8.12038	9.22683	11.5672	12.7314	9.48547	14.3348	12.0343	10.7067	16.9273	15.4139	18.0222
ENSMODG00000000495	DHX35	3.72771	3.1105	3.66187	6.03145	5.46708	4.82597	5.22687	4.82341	5.739	9.53632	7.897	7.84758	7.50171	7.31659	8.05353
ENSMODG00000000496		0	0	0	0	0	0	0	0	0	0	0	0	0	0	0
ENSMODG00000000497	CCDC93	25.9366	25.2749	27.5123	39.9048	42.04	34.9383	48.0175	48.4653	49.959	36.6611	34.335	33.8883	57.3226	52.6529	56.4043
ENSMODG00000000498		0.0281916	0	0.0227761	0	0	0	0	0	0	0	0	0.0243483	0.0322098	0	0
ENSMODG00000000499	ZNF367	2.733	2.33522	2.61427	13.7392	13.7175	11.943	3.76987	3.78622	4.63746	6.00319	6.10836	6.98684	6.71972	5.51702	6.04418
ENSMODG00000000500	SMAD1	26.9278	25.8321	26.6375	52.1699	51.608	56.414	30.7188	30.4167	32.1006	51.1461	48.917	50.3473	38.4344	36.0283	38.0056
ENSMODG00000000501	GALNT1	80.2058	70.8854	73.8965	76.7507	79.8103	76.4761	72.0279	72.4064	75.8428	157.361	137.553	139.977	121.582	123.903	129.966
ENSMODG00000000502	HOXA2	2.32617	3.66874	2.96355	1.47136	1.80211	2.63921	2.69962	4.03251	2.18579	2.70634	3.67582	1.62269	5.0088	4.16527	4.32137
ENSMODG00000000503		0	0	0	0	0	0	0	0	0	0	0	0	0	0	0
ENSMODG00000000504	ZRANB2	27.3319	23.9308	24.5464	24.4275	23.0645	24.1554	26.4676	26.749	29.1943	28.1899	26.846	25.4503	26.0278	24.4786	23.1238
ENSMODG00000000505	LMOD1	139.392	128.987	119.404	112.03	103.939	126.557	355.932	349.717	301.763	7.64745	6.82113	6.43793	47.151	41.3286	40.0431
ENSMODG00000000506		6.89177	6.00887	7.05265	8.2945	8.61795	8.07857	7.42689	8.33007	9.25682	9.46899	9.91025	9.12675	13.4234	13.5064	14.0301
ENSMODG00000000507	HOXA1	0.290507	0.184691	0.391169	0.419084	0.216724	0.591009	0.104355	0.229714	0.430142	0	0.0994629	0.0836342	0	0.360662	0.0995154
ENSMODG00000000508	MMAA	4.43928	3.01632	3.96758	2.18539	2.42174	1.6087	4.63447	4.344	4.43682	4.32551	4.44573	4.72071	3.77232	2.79011	2.96538
ENSMODG00000000509	PGR	269.211	261.621	242.802	67.363	68.8064	63.5059	93.8342	96.6845	86.6035	93.779	90.671	90.0449	117.103	126.615	127.276
ENSMODG00000000510		0	0	0	0	0	0	0	0	0	0	0	0	0	0	0
ENSMODG00000000511		1.43113	1.57327	1.63797	0.223659	0.311398	0.16175	1.02817	1.67389	1.3906	2.0119	2.04161	1.87121	1.09007	0.740306	1.16433
ENSMODG00000000512	CTH	12.42	10.8687	12.5132	13.5327	11.6637	13.3768	12.912	10.3987	18.3358	4.24995	9.15502	8.32907	9.84974	5.30608	6.60711
ENSMODG00000000513	DNASE2B	0	0	0	0	0	0	0	0	0	0	0	0	0	0	0
ENSMODG00000000514	HABP4	32.606	32.0159	31.5435	31.2842	31.0942	29.8144	33.2198	31.0122	32.2072	39.0595	38.0718	35.4667	29.1952	28.13	28.202
ENSMODG00000000515	PLEKHH2	13.8065	15.6375	15.7286	11.0267	11.0472	9.54723	9.50439	7.95549	11.3418	9.72891	10.1325	9.12186	7.51396	5.61665	7.94468
ENSMODG00000000516	DHX15	45.9901	45.7095	45.3928	60.0366	62.7612	59.5536	51.2028	48.1151	56.5934	63.479	57.2459	61.6988	58.8957	60.5777	63.1087
ENSMODG00000000517	TIMM17A	106.784	96.3544	104.251	84.4888	84.9572	74.6403	92.6016	101.063	111.507	87.8414	88.955	91.4344	120.626	115.791	115.643
ENSMODG00000000518		0	0	0	0	0	0	0	0	0	0	0	0	0	0	0
ENSMODG00000000520	ZNF827	7.00693	6.9745	6.40427	4.12495	4.18008	4.06769	3.6738	4.00157	3.56309	3.29376	2.92001	2.61832	2.58768	3.05345	2.58212
ENSMODG00000000521	SKAP2	27.8335	26.2644	25.3183	25.4819	25.7975	28.045	30.0262	32.4939	29.7089	17.2955	18.2992	15.8411	19.3207	19.5256	18.1888
ENSMODG00000000522	SLC10A7	20.4395	18.79	19.3534	22.3149	20.209	23.2029	35.4481	34.2317	47.2723	26.5384	25.3048	23.7021	43.4051	42.0979	41.8702
ENSMODG00000000524	GGA1	27.0281	24.758	23.6339	24.6785	22.792	29.7095	24.8302	21.7204	22.2406	29.2878	27.6662	25.4656	28.338	26.1592	25.4892
ENSMODG00000000525	TUBGCP5	8.67834	7.26906	7.09447	15.1569	14.8887	12.4163	12.4326	11.3319	15.3281	3.95476	4.99912	4.51493	5.53137	5.37105	5.84862
ENSMODG00000000526	LSM6	8.99055	8.75903	9.36401	16.8887	17.076	13.6189	10.1338	10.8655	11.3331	20.7501	21.7883	20.7763	18.5451	19.0955	20.5763
ENSMODG00000000527	RNPEP	69.9769	64.559	61.1872	41.5269	40.9844	41.0479	38.2633	34.4482	41.0859	32.2953	31.9162	32.1329	36.5436	36.9569	36.3612
ENSMODG00000000528	PLCB2	0.0192306	0.0366777	0	0.0166452	0	0	0.0207238	0.045619	0.0213554	0	0	0	0	0	0
ENSMODG00000000529	SCP2	51.1769	47.1761	46.3297	41.1084	40.9267	40.7563	47.4702	48.1986	43.9622	44.5249	48.8744	49.7606	38.0457	38.3668	36.0981
ENSMODG00000000531	ANKRD13C	57.0163	54.4313	49.7986	47.2168	46.03	52.2915	56.8601	54.4674	49.5578	29.2589	29.2499	28.2151	37.466	36.2153	34.9031
ENSMODG00000000533	DDX18	34.1177	27.3871	30.7139	36.735	39.8568	33.0647	40.201	36.1536	44.5906	50.5983	48.3674	47.4701	48.4044	45.2775	47.6224
ENSMODG00000000534	MAFB	11.4509	11.1656	9.64438	3.71677	4.42078	3.05756	4.319	3.29362	2.47965	12.523	13.7316	12.115	18.8395	22.3105	19.8581
ENSMODG00000000535	PAK6	8.56039	8.87696	9.01386	10.819	9.52185	10.476	7.61246	7.33454	7.99112	1.04971	1.424	0.988316	7.49253	8.21662	8.95558
ENSMODG00000000536	CAMK2G	13.5524	12.823	12.5058	25.9718	23.5697	26.5156	26.9959	25.3426	25.6788	18.6497	18.8791	17.228	9.36302	9.70077	10.1409
ENSMODG00000000537	TRPC6	0.120777	0	0.0487879	0.104539	0.345389	0.307135	0.0867696	0.143254	0.469426	0.0936767	0.124053	0.0521557	0	0	0.0620594
ENSMODG00000000538	LGALS2	0	0	0	0	0	0	0	0	0	0	0	0.0799294	0	0	0.0951071
ENSMODG00000000539	PRKACB	0	0.0349396	0	0.0317128	0.245998	0.260882	0.157934	0.173829	0.244121	2.04607	1.43004	1.0126	2.1349	1.97866	3.61464
ENSMODG00000000541	DYNC2LI1	34.6393	31.8787	31.5962	38.4451	36.5395	32.3937	44.3532	42.7426	39.294	33.8004	28.5016	30.1583	38.5127	37.889	41.818
ENSMODG00000000542	ECHDC2	21.7194	26.6396	22.7944	22.9703	23.0282	28.5576	29.5019	30.4002	27.997	16.9814	21.2327	20.8695	13.9635	13.2005	12.4162
ENSMODG00000000543	ELFN2	0	0	0	0	0	0	0	0	0	0	0	0	0	0	0
ENSMODG00000000544		10.4246	11.8348	12.0072	16.1973	16.0926	15.837	20.4417	20.2866	21.566	11.4282	11.2482	10.6404	19.2664	17.9424	19.3547
ENSMODG00000000545	ELF3	0	0	0	0	0	0	0.0458274	0	0	0	0	0.110184	0	0	0
ENSMODG00000000546	CDC42EP1	19.3672	18.095	15.2146	54.458	50.2098	64.5432	24.0996	23.9022	20.6754	10.706	12.9687	12.6299	13.1217	13.4834	11.5094
ENSMODG00000000547		0	0.056138	0.0951188	0	0	0	0	0.0698233	0	0.0684885	0.12093	0.0508424	0.201775	0	0.120994
ENSMODG00000000549	PPARGC1A	0.101693	0.0554154	0.0704209	0.0880207	0.119216	0.177329	0.109589	0.103387	0.112929	0.456346	0.268589	0.225846	0.132785	0.202902	0.0895771
ENSMODG00000000550	ANGPTL5	0.0946423	0.0902537	0.133808	0.184316	0.176512	0.240676	0.101991	0	0.0525498	0.0825822	0.170117	0.143045	0.108132	0.132185	0.267469
ENSMODG00000000552	ZYG11A	47.9452	49.951	44.0417	50.8058	48.5021	45.1526	60.4145	61.1852	58.3998	41.9573	42.0696	40.361	53.9185	49.1225	50.0028
ENSMODG00000000553	SNX10	26.2086	24.3194	27.0629	23.3142	25.3966	21.2166	24.1093	27.0148	22.1311	31.4785	30.2794	30.7621	32.1358	35.1197	34.1135
ENSMODG00000000554	CYFIP1	44.3988	45.7205	46.3946	66.3315	64.3439	63.9127	80.3405	78.9136	86.1354	61.0631	60.9183	57.0789	61.1813	63.0835	65.1853
ENSMODG00000000555	DPP10	0	0	0	0	0	0	0.047211	0.0173208	0.0324333	0.0509691	0.0299986	0.0252246	0	0	0
ENSMODG00000000556	BAI1	0	0.0130343	0.0110425	0.023661	0	0	0.0147293	0	0	0.0477055	0.112311	0.0708283	0.0156162	0	0.0421389
ENSMODG00000000557	POU4F2	0.0540701	0.154689	0	0.187203	0.0806747	0.11	0.75749	0.44893	1.68125	0	0.111074	0	0.370661	0.755185	0.444531
ENSMODG00000000558	KIAA1377	0.625866	0.397896	0.543094	2.94938	2.9052	2.3579	2.52299	2.47447	3.21769	0.566339	0.666655	0.560563	0.688588	0.496421	0.667007
ENSMODG00000000559	SRSF11	43.3701	45.4004	38.2441	54.3969	48.4315	65.7615	60.1467	67.5905	69.7902	50.9826	45.195	47.9706	42.6496	38.5357	39.4739
ENSMODG00000000560	GBA3	0	0	0	0	0	0	0	0	0	0	0	0	0	0.0177117	0.0195484
ENSMODG00000000561	ABCG5	0	0	0	0	0	0.165639	0	0	0	0	0.055752	0.0468796	0	0	0
ENSMODG00000000562	ARL8A	93.9398	91.965	79.7653	52.9218	48.7344	63.5665	81.1616	86.9287	76.2912	40.592	49.0067	46.0454	82.8872	79.1746	71.5723
ENSMODG00000000563	ATP5G2	24.7589	19.8545	11.1379	24.109	24.3476	32.3395	38.2027	39.3779	31.2438	25.5319	32.9442	28.1874	35.3598	43.7491	20.8178
ENSMODG00000000564	PLAU	3.32156	3.09636	2.98502	15.2795	15.0904	13.4009	10.6177	6.72851	13.2208	32.8257	33.4268	31.6206	5.15949	5.07353	5.59964
ENSMODG00000000565	NIPA2	43.7056	48.1196	40.3991	35.5812	33.3803	36.2661	38.4211	40.1312	38.5826	32.1108	31.6841	30.2875	33.3889	42.4486	36.5727
ENSMODG00000000566	LRRC2	0.131536	0.125436	0.478206	0.455406	0.539704	0.401395	1.06312	1.0141	0.876417	1.91291	2.16167	1.24964	3.98252	3.79673	3.92009
ENSMODG00000000567	C11orf70	0.0810829	0	0	0.140364	0.120979	0.0824777	0.0873786	0.0961728	0.180084	0.188668	0.0832827	0	0.27792	0.603982	0.24998
ENSMODG00000000568	BUB1B	0.210937	0.27659	0.340834	22.8908	22.8767	17.3798	6.22277	6.69269	10.5703	4.72416	4.44154	4.71393	0.84351	0.76108	0.51484
ENSMODG00000000569	ZYG11B	18.6555	15.8828	15.6339	21.3417	19.1728	21.9401	23.3844	22.0242	21.1997	15.6332	17.4643	14.8728	17.2404	15.4674	16.8926
ENSMODG00000000570		0.408644	0.612378	0.66029	0.0505293	0.391958	0.415674	0	0	0	0	0.119923	0	0	0	0.119986
ENSMODG00000000571		0.0153905	0	0.012434	0.0133214	0	0	0.033171	0.0182547	0.0170911	0	0	0	0	0	0
ENSMODG00000000572	CBX3	530.572	493.7	487.737	638.599	637.424	654.734	444.243	506.423	432.78	766.975	847.185	817.2	827.088	862.574	767.601
ENSMODG00000000573	TOP1	181.79	161.284	181.558	59.0222	59.4324	55.928	74.0442	69.2631	74.1588	67.939	58.4555	56.6293	66.6904	64.8976	60.5706
ENSMODG00000000574	GPR37L1	0	0	0	0	0	0	0	0	0	0	0	0	0	0	0.0557198
ENSMODG00000000575	YAP1	51.2526	51.2393	49.1487	104.629	105.914	100.049	160.771	169.135	147.386	92.1342	84.2064	82.8867	149.1	139.406	151.052
ENSMODG00000000576	SELRC1	6.94972	6.64779	5.63192	6.42132	6.77499	5.91997	6.915	6.80181	6.91271	6.27495	6.2624	6.2048	6.52759	6.41146	5.78373
ENSMODG00000000577	BMF	55.3336	51.6	46.1809	12.949	12.6832	12.7626	14.3051	15.0712	12.7901	10.7363	9.53323	10.0086	9.42832	10.1623	11.1796
ENSMODG00000000578	CARD10	7.33584	7.88559	6.17795	7.11243	6.84568	7.59387	4.13429	4.27367	4.05881	5.09671	4.97887	4.83577	5.39018	5.35823	6.18025
ENSMODG00000000579	ABCG8	0.0979954	0.140177	0.118756	0.0424103	0	0	0.211209	0.116233	0	0.171016	0.100654	0.0846359	0.111963	0.0912453	0.100707
ENSMODG00000000580	TJP3	0.0203843	0	0.0164686	0.0529314	0.0152071	0.020735	0	0	0	0	0	0	0	0	0
ENSMODG00000000581	NIPA1	6.40555	4.87135	5.24057	5.33382	4.96013	5.27857	7.16505	9.71345	8.55399	1.79235	1.66565	1.89078	5.55839	5.73783	7.33275
ENSMODG00000000582	GPR125	7.92431	8.06511	7.85246	11.5692	10.4422	10.1721	7.39091	7.38617	7.60062	12.0749	12.1585	11.9074	10.3037	10.2646	10.3344
ENSMODG00000000583	TTC29	0	0	0	0	0	0	0	0	0	0	0	0	0	0	0
ENSMODG00000000587		0.781956	0.852225	0.180499	0.580138	0.916699	1.02267	0.481527	0.397492	0.620256	1.16968	0.91791	0.868312	0.51052	0.832107	1.60719
ENSMODG00000000588	GPX7	146.81	128.366	131.394	145.061	151.199	141.578	60.2018	57.215	55.685	13.5312	18.0169	16.3023	7.62435	7.8113	8.81726
ENSMODG00000000589		1.815	0.750029	2.29727	1.41389	1.71509	0.800028	2.02112	2.00926	2.55302	2.74511	2.42351	2.71711	0.898601	1.35198	1.55435
ENSMODG00000000592	MFNG	0	0.0159303	0.0674797	0	0.0124622	0	0.0540059	0.0198138	0.0371014	0.0388699	0	0.0288551	0	0.0155542	0.0171672
ENSMODG00000000596	TTLL7	2.60142	2.80844	2.9741	10.7698	11.1316	9.28656	6.63826	6.46221	5.94124	1.34197	1.51245	1.27176	1.82258	1.62244	2.37076
ENSMODG00000000597	PTPN7	0	0	0	0	0	0	0	0	0	0	0	0	0	0	0
ENSMODG00000000598	APBA3	13.1887	13.9077	13.4838	17.1575	15.927	16.8163	14.4397	13.4575	14.6752	10.015	9.27437	8.77608	12.0608	13.947	11.4165
ENSMODG00000000599	LRRC14B	0	0	0	0	0	0	0	0	0	0	0	0	0	0	0
ENSMODG00000000601	CCDC127	22.1965	24.9941	27.9628	26.7019	28.4403	26.0225	27.1634	27.0711	26.5987	58.5054	47.0143	48.522	56.0218	46.1226	48.199
ENSMODG00000000602	MRPL54	73.3449	63.5646	65.6251	71.9625	76.8172	71.6903	55.8685	53.557	65.796	44.4725	47.1149	39.617	48.3141	51.3864	46.8943
ENSMODG00000000603	HNRNPA2B1	569.326	525.662	599.232	974.838	972.474	836.499	622.394	620.177	722.192	933.973	944.636	892.68	816.23	890.049	834.199
ENSMODG00000000604	LRRC40	13.3847	14.1822	15.1389	19.2765	18.8887	18.5314	17.0282	14.9495	17.5473	18.6865	18.254	15.6059	11.5118	12.3588	11.9593
ENSMODG00000000607	RAX2	0	0.298687	0	0	0	0.159299	0.168765	0.18575	0.347818	0.182199	0	0.135255	0	0	0
ENSMODG00000000608		29.9742	26.7538	33.6165	27.0946	28.53	23.6108	24.3455	24.6591	26.1698	44.4243	41.0095	43.3845	28.6793	31.9516	33.0191
ENSMODG00000000609		28.4208	23.2152	30.2072	33.5727	33.6284	24.9997	16.3179	17.0622	20.4371	22.3599	19.3815	21.6791	19.4963	24.8905	25.7359
ENSMODG00000000610	NPVF	0	0	0	0	0	0	0	0	0	0	0	0	0	0	0
ENSMODG00000000611	TMEM123	41.1681	49.0075	41.2377	63.4417	64.9001	67.6244	136.991	134.199	124.022	258.251	259.21	257.118	197.837	179.23	190.454
ENSMODG00000000612	ACTR3	197.297	180.429	188.868	328.674	337.331	300.193	362.561	340.919	404.794	290.069	281.379	288.086	298.481	291.598	301.995
ENSMODG00000000614		0.980184	1.20965	0.885058	0.881676	0.788587	1.25119	0.165693	0.205165	0.106715	0.0447206	0.0592222	0.0497975	0	0	0.0395023
ENSMODG00000000615	SLC35F5	88.2299	71.6536	83.3914	68.567	68.9707	55.0549	72.4351	75.0554	62.5273	111.038	113.621	116.679	64.7649	71.508	69.9535
ENSMODG00000000617		0	0	0	0	0	0	0	0	0	0	0	0	0	0	0
ENSMODG00000000618	ZCCHC11	8.49733	7.87343	7.56288	11.4932	11.0299	11.3816	7.33868	7.29099	7.22775	3.01489	2.39346	2.56775	3.53453	4.60132	3.73659
ENSMODG00000000619	EIF2AK4	3.79412	3.32509	4.08419	5.05446	4.65686	5.20694	4.55698	4.16082	4.38988	3.11953	2.76495	2.76429	2.13113	2.29926	2.47234
ENSMODG00000000621	CYTH4	0	0	0	0	0	0	0	0	0.0299975	0	0	0	0	0	0
ENSMODG00000000623	MMP7	2.29183	1.30566	2.26036	0.128812	0.111022	0.0908279	1.4113	0.88258	1.65264	0.242398	0.275143	0.359888	41.1817	17.2103	24.623
ENSMODG00000000624	SDHA	116.098	119.486	109.527	133.435	132.745	121.28	121.949	120.411	127.622	172.127	171.509	173.033	168.085	177.252	177.885
ENSMODG00000000625	KCNIP4	0.204494	0.195012	0.192747	0.973508	0.991618	0.936054	0.146915	0.282977	0.0378483	0.15861	0.245049	0.412104	0.0778805	0	0.0350255
ENSMODG00000000626	PLCG1	49.0205	47.9946	45.3483	33.257	30.6827	34.9551	29.143	29.5621	29.5639	19.3954	18.6363	18.4099	21.9324	24.2846	23.914
ENSMODG00000000627		0	0	0	0	0	0	0	0	0	0	0	0	0	0	0
ENSMODG00000000628	SYT6	20.6264	20.6634	21.9303	1.2366	0.999202	1.54407	0.416975	0.917883	0.72716	0	0.0305715	0	0.0340063	0.0277138	0
ENSMODG00000000629	GPR176	0.1681	0.300572	0.203713	0.036375	0.0313514	0	0.022644	0.049846	0.093337	0.0244466	0.0215826	0	0.0480149	0.117391	0.0647819
ENSMODG00000000630		0	0	0	0	0	0	0	0	0	0	0	0	0	0	0
ENSMODG00000000631	PDCD6	220.509	200.791	193.688	225.618	218.247	212.46	198.359	198.311	218.269	211.989	241.568	225.127	258.107	256.846	247.417
ENSMODG00000000633	VCL	71.3962	77.9614	81.5178	232.087	221.319	240.77	288.106	279.026	277.785	74.6979	70.7404	67.959	92.9966	88.1142	98.2764
ENSMODG00000000635	RAC2	0	0	0	0	0	0	0	0	0	0.155851	0	0	0	0	0
ENSMODG00000000636	ZHX3	42.2078	39.7108	41.3924	33.1032	32.2152	29.3051	51.7554	51.0328	49.4561	48.8497	41.8023	43.0002	94.3275	82.9937	101.523
ENSMODG00000000637	MATK	6.80029	6.92501	6.65164	23.3129	24.5142	24.7787	22.0896	20.9136	22.0617	6.13154	6.38609	6.062	12.2093	12.8673	11.4062
ENSMODG00000000638	AHRR	1.55303	2.13441	1.90665	9.85776	9.62086	9.15326	0.968075	0.451486	1.04831	1.29314	1.39186	1.32816	0.626256	0.567082	0.735417
ENSMODG00000000639	MMP20	0	0	0	0	0.0374502	0	0	0.178628	0.222988	0	0	0.0433564	0.688263	0.514164	0.361125
ENSMODG00000000640	C7orf31	0	0	0	0	0	0	0	0	0	0	0	0	0	0	0
ENSMODG00000000641	PACRGL	12.3655	11.7921	11.6182	16.0942	22.1398	20.032	19.3469	17.9261	18.3091	19.395	17.7814	22.0715	19.3606	18.5073	22.7797
ENSMODG00000000644		30.15	27.6641	25.7408	30.399	30.3345	28.2649	26.5197	23.4864	27.7806	24.3646	26.6158	26.6028	25.2304	23.7485	25.1225
ENSMODG00000000645		0	0	0	0	0	0	0	0	0	0	0	0	0	0	0
ENSMODG00000000646	LGR6	0.048133	0	0	0	0	0.048961	0	0	0.0801771	0	0	0	0	0	0
ENSMODG00000000647	OLFML3	1484.55	1553.27	1355.08	818.584	827.182	905.021	568.117	591.317	625.958	173.768	177.538	182.323	205.743	216.956	209.834
ENSMODG00000000648	LRPPRC	64.0105	61.2498	58.7449	66.5568	67.8064	69.2426	61.6866	59.0354	69.4458	81.6152	76.1008	75.7025	82.1378	76.2123	84.7115
ENSMODG00000000649	LRRC7	0.0351101	0.0446428	0.0094552	0.0607797	0.0960404	0.0714282	0.0252242	0.0832886	0	0	0	0.0101079	0.0133715	0.0326917	0
ENSMODG00000000650	C1QTNF6	34.4426	41.5031	30.4963	92.2795	97.1354	92.9949	65.2443	65.4586	48.7279	65.8981	60.7136	57.001	3.1163	4.83833	4.41935
ENSMODG00000000651	PTP4A3	51.22	53.797	46.7203	29.9305	31.2556	39.616	37.5187	37.3753	33.6821	48.3318	38.4269	38.835	95.4667	113.735	99.0893
ENSMODG00000000652	UBE2T	0.574459	0.586951	0.232053	6.64153	7.56097	5.63471	2.16672	1.11939	2.5973	2.3392	2.48661	2.19721	0.656338	0.458476	0.548187
ENSMODG00000000653		253.063	248.115	244.796	154.528	159.777	141.979	142.679	140.676	171.499	204.293	190.747	206.163	286.708	284.048	286.239
ENSMODG00000000655		0.14272	0.122492	0.103774	0.0494129	0.0532359	0.029035	0.092281	0.135425	0.110943	0.215858	0.293184	0.209548	1.28819	1.47507	1.23202
ENSMODG00000000657	LYPD1	0	0	0.205516	0.220182	0.0948868	0.258758	0	0.150862	0.141245	1.47978	0.78385	1.31821	0	0.355289	0.261421
ENSMODG00000000658	EDNRA	37.7352	37.5642	34.4221	117.092	117.815	112.714	18.9484	18.7112	24.6187	35.9099	35.2016	35.4505	25.3508	26.2235	27.8476
ENSMODG00000000660	AP3M1	98.0221	94.4183	99.9761	90.0931	94.8854	80.2544	96.9089	96.5915	102.369	113.681	104.651	108.144	124.337	120.608	126.621
ENSMODG00000000661	EXOC3	33.1324	32.2755	32.7457	32.9476	33.4881	28.7682	37.979	36.4055	39.1367	54.6803	51.3988	49.9174	53.1032	50.728	55.6222
ENSMODG00000000662	PPP1R12B	11.0486	10.9083	11.2136	11.2079	10.9555	11.2386	27.7591	28.8663	20.7517	4.37747	3.70953	3.52132	7.04493	8.36594	7.95319
ENSMODG00000000663	SLC45A4	8.90766	10.2443	9.96993	12.3976	13.4451	12.2819	11.2258	9.82829	9.8919	11.4652	10.8211	10.0447	6.15371	6.22745	6.53868
ENSMODG00000000664		0	0	0	0	0	0	0	0	0	0	0	0	0	0	0
ENSMODG00000000665	HIPK1	90.1454	96.8882	88.6656	81.6634	78.4713	86.6656	138.151	139.199	135.59	121.036	111.094	103.616	146.499	144.085	149.046
ENSMODG00000000666	ORC1	0.0750125	0.107301	0.121206	4.28522	4.64474	3.66254	0.202092	0.222432	0.999611	0.785446	1.23276	0.874614	0.171408	0.209537	0.154177
ENSMODG00000000667	IL2RB	0.218759	0.268219	0.25248	0.0540994	0.163198	0.190733	0.202067	0.148269	0.24293	0.109076	0.128396	0.134954	0	0.0872958	0
ENSMODG00000000669	MMP27	1.08875	1.03826	1.0995	0	0	0	3.81317	8.39389	2.34253	1.82085	1.74732	1.64556	103.013	80.3399	83.1464
ENSMODG00000000670	TMEM184C	133.672	127.576	125.79	96.1916	96.1817	94.231	104.711	113.139	94.0111	143.661	139.403	143.531	200.162	205.323	199.711
ENSMODG00000000671		0	0	0	0	0	0	0	0	0	0	0	0	0	0	0
ENSMODG00000000672	DCLRE1B	2.56354	2.66691	2.13385	2.42061	2.49198	2.52862	2.76259	3.50133	3.6232	5.60348	6.06409	5.70288	6.03537	7.01621	6.30679
ENSMODG00000000675	ZFR2	0.499702	0.615519	0.487817	0.883062	0.869836	0.9107	1.05457	0.963135	0.809252	0.581368	0.299401	0.701315	0.214097	0.0969336	0.128382
ENSMODG00000000676	LPIN3	0	0	0	0	0	0	0	0	0	0	0	0	0	0	0
ENSMODG00000000677		2.3739	2.01228	2.71344	7.41229	6.83464	5.67015	6.78402	5.25595	6.79553	4.43944	4.11802	3.59936	2.23008	3.16002	3.27085
ENSMODG00000000678	PPM1B	75.9382	64.5455	65.5652	65.786	67.2426	58.1684	53.9396	53.9641	53.2372	67.9133	61.3814	62.0497	63.5248	78.516	74.5108
ENSMODG00000000679	THBS1	59.9611	63.1875	71.0739	631.566	616.238	898.266	2765.87	2679.39	3015.7	62.758	56.0887	60.234	136.395	144.228	143.919
ENSMODG00000000680	SLC9A3	0	0	0	0	0.0422936	0.0288338	0.0305472	0	0	0	0	0.0244818	0	0	0
ENSMODG00000000681		0	0	0	0	0	0	0	0	0	0	0	0	0	0	0
ENSMODG00000000682	HERC2	5.37478	6.52777	6.9861	8.41616	7.42655	8.63046	9.60182	9.18037	9.05374	5.45242	3.41262	3.75038	3.86753	4.40447	5.31132
ENSMODG00000000683	EMILIN3	0	0	0	0.0108295	0	0	0	0.0148401	0	0	0	0	0.014295	0	0
ENSMODG00000000684	SYT2	0.0153352	0	0	0	0	0.046797	0	0.0181892	0.0170297	0	0	0	0.0876049	0.0142789	0.0157596
ENSMODG00000000685		0	0	0	0	0	0	0	0	0	0	0	0	0	0	0
ENSMODG00000000686	DEPDC1	1.98563	1.89356	2.01311	18.6695	18.4729	17.6632	4.40548	3.97146	5.6639	2.26484	2.91929	2.89185	2.31313	2.06637	1.64046
ENSMODG00000000687		17.1421	16.5863	16.1574	25.9005	27.0163	22.9179	20.6067	18.4894	22.5429	39.3917	36.1154	41.1039	39.0564	40.8135	40.1522
ENSMODG00000000689		48.1899	51.8293	47.7146	214.357	203.99	213.521	121.044	113.887	145.187	76.7212	78.1536	83.3448	106.184	133.431	116.113
ENSMODG00000000690	MGAT5	15.8505	15.4247	16.4723	47.1249	46.8155	49.1853	40.5243	39.3209	43.8058	26.1231	22.7122	22.4428	18.5386	19.7154	21.9001
ENSMODG00000000691	PRMT10	12.1156	12.0108	13.2169	12.0864	13.5067	12.6722	12.0605	10.7169	11.0219	13.4984	12.7959	14.1884	13.9598	12.9701	14.2798
ENSMODG00000000692	MMP8	0.207593	0	0.22362	0	0.154868	0.0703879	0.745705	0.984907	0.307374	0.161013	0.2843	0.239056	12.0963	7.8606	9.17351
ENSMODG00000000693	TMPRSS6	0	0	0	0	0	0	0	0	0	0	0	0	0	0	0
ENSMODG00000000694		0	0	0	0	0	0	0	0	0	0	0	0	0	0	0
ENSMODG00000000696	ATCAY	0.0835671	0.0796921	0.0675141	0.108498	0.124685	0.0425023	0.0900558	0.0991194	0.0928008	0.0486122	0.0429172	0.0721746	0.0477391	0	0.0858796
ENSMODG00000000697		0	0	0	0	0	0	0	0	0	0	0	0	0	0	0
ENSMODG00000000699	AP4B1	5.96509	6.98045	6.2078	4.9881	5.14397	4.6279	5.92706	6.64351	5.32181	8.30442	7.3523	6.81096	8.29388	8.6043	9.70435
ENSMODG00000000700	OCA2	0	0	0.0466779	0	0.0215512	0	0	0.0342646	0.0320803	0.0336095	0	0	0	0.0268984	0
ENSMODG00000000701	TPPP	0	0	0	0.547735	0.314727	0.750981	0.795605	0.375291	0.468489	5.52174	4.87486	6.37633	0	0	0.216775
ENSMODG00000000702		0.0670706	0	0.108373	0	0	0.0682243	0.0722784	0	0	0.156064	0	0.057927	0	0	0
ENSMODG00000000704	TMEM163	0.0389031	0	0	0	0	0	0	0	0	0.045261	0	0	0	0	0
ENSMODG00000000705	SLC3A1	0.239608	0.091399	0.38716	0.0829578	0.0357504	0	0.516425	0.45472	0.904683	0.501781	0.29533	0.496663	0.985536	0.758552	0.541725
ENSMODG00000000706	BCL2L15	0	0	0	0	0	0	0	0	0.0493845	0	0	0	0	0	0.0457014
ENSMODG00000000707	PTK2	33.6395	31.3671	32.791	33.8862	35.3234	31.7292	41.8874	41.6723	45.7362	16.3416	16.0578	16.3738	23.9227	22.7656	24.1474
ENSMODG00000000708	KCTD17	76.3711	73.4243	65.9817	52.613	48.8351	48.6191	24.0744	24.8952	15.0003	50.2892	55.2837	49.4472	23.862	25.2515	23.8123
ENSMODG00000000709	NMRK2	0.0541298	0	0.0437316	0	0	0	0	0	0	0.0629762	0	0	0	0.100802	0
ENSMODG00000000710	RPE65	0	0	0	0	0	0	0.0885856	0	0	0	0	0	0	0	0
ENSMODG00000000712	MMP1	2.52721	2.26307	2.34053	4.05478	4.48345	2.85283	13.119	12.2095	15.5382	8.99998	8.4521	7.77247	2.50008	1.60702	2.09039
ENSMODG00000000713	LPHN2	2.45993	3.02235	3.10587	11.3195	12.2571	11.0332	2.49065	2.75489	1.96939	2.2097	2.22112	1.79848	1.88242	1.74716	1.82252
ENSMODG00000000714	KIAA1731	4.36001	4.41848	5.17855	8.77558	9.01033	8.0426	10.0142	9.26998	10.7747	8.78992	7.90052	7.40197	8.29004	7.38621	8.53333
ENSMODG00000000715	ACMSD	0.39926	0.32998	0.365572	0.184311	0.218427	0.189526	0.172104	0.0947129	0.0886752	1.11483	0.792845	1.0115	0.456168	0.545246	0.902679
ENSMODG00000000716	MPST	81.3269	88.7712	69.8275	44.848	46.4347	44.2408	36.4675	40.1377	39.5504	80.1607	82.5076	84.0385	91.7777	89.5682	88.0242
ENSMODG00000000717		2.95369	3.43063	3.39589	4.81819	5.65003	4.16008	3.5095	3.14407	3.02775	7.005	7.46789	7.52224	4.32653	4.86581	5.56495
ENSMODG00000000718	DAPK3	48.4914	48.9783	46.4153	73.0082	69.6459	78.8815	75.91	76.0188	77.7228	26.7926	24.6966	23.898	36.788	34.6174	39.2008
ENSMODG00000000719	PTPN22	0.12445	0.0791198	0.0335146	0.323157	0.216632	0.421971	0.40234	0.147611	0.184269	0.0965262	0.127827	0.0716562	0.0473962	0.154504	0.0852629
ENSMODG00000000720	CHD6	23.1102	23.2883	23.9568	17.98	18.3131	17.7775	20.4253	20.509	19.8967	19.0019	15.2388	14.7142	15.8447	14.9344	17.9706
ENSMODG00000000721		5.38415	5.55795	4.57409	4.22789	4.82415	4.26285	6.31065	6.05698	6.62629	2.80915	2.76511	2.99622	2.75869	2.68753	2.42432
ENSMODG00000000723	OSBPL3	1.32839	1.16267	1.41134	3.81164	4.42556	4.05371	1.72568	1.87778	1.65703	6.39364	6.29879	6.58513	7.38071	5.87944	6.11511
ENSMODG00000000724	TST	134.088	126.651	115.71	6.87828	6.67791	3.90231	5.51225	4.98363	2.84014	23.2728	21.9536	27.5321	23.2723	39.2927	32.1969
ENSMODG00000000725	TEX33	0	0	0.382493	0	0	0	0.10204	0	0	0	0	0	0	0.0881656	0
ENSMODG00000000726		4.16569	2.83752	4.56743	5.15092	5.88241	4.84269	10.7419	11.4701	11.8954	5.01958	5.65401	4.88272	8.66898	5.95666	5.04543
ENSMODG00000000727	CCNT2	5.9929	7.5614	5.77278	6.38424	6.94696	5.72085	10.5816	9.29535	10.7505	6.91868	5.72934	5.21571	7.47912	6.35273	7.29574
ENSMODG00000000728	DFNA5	0	0	0	0	0	0	0	0.048935	0	0	0	0	0	0	0
ENSMODG00000000730	CC2D1B	27.2426	27.599	25.6216	28.4701	28.4684	31.7657	23.942	22.3228	22.9783	16.0491	15.2013	15.7157	16.3548	18.008	15.8861
ENSMODG00000000731	SLIT2	0.641924	0.874511	0.79644	5.00059	4.37839	6.36642	9.06708	11.2305	6.67026	2.69393	2.09576	2.43545	1.67639	1.09935	1.97906
ENSMODG00000000734		0.384849	0.576719	0.133252	0.142761	0.328119	0.223696	2.54763	3.13008	3.29687	1.15134	1.35528	0.902182	0.628146	0.716679	0.677997
ENSMODG00000000735	PREPL	4.33197	3.58029	3.18872	5.58269	5.92484	4.8961	3.83841	4.11054	4.86408	2.35197	1.97756	2.12013	3.51959	3.27168	3.26469
ENSMODG00000000736	KAT6B	5.05335	5.15183	5.28936	6.13805	6.05058	5.83606	6.57398	6.52364	6.41782	16.8743	13.8364	12.9486	8.64448	8.42269	9.39652
ENSMODG00000000740	MPP6	15.7998	14.7991	13.9004	20.4405	18.4285	23.0875	16.9458	15.4502	16.1928	21.631	22.5813	21.3348	26.7458	28.2887	25.6942
ENSMODG00000000742	RSBN1	20.3461	19.7865	21.8758	29.0709	28.9283	30.0135	24.9919	22.8815	28.4816	31.9384	28.7669	28.6599	37.9612	38.1864	39.6218
ENSMODG00000000744	CSF2RB	0	0	0	0	0	0	0	0	0	0	0	0	0	0	0
ENSMODG00000000745		0	0	0	0	0	0	0	0	0	0	0	0	0	0	0
ENSMODG00000000746	DUPD1	0.1189	0	0.160099	0	0	0.040315	0	0	0.0220062	0.43805	0.14248	0.308071	0	0.0184516	0
ENSMODG00000000747	CAMKMT	8.59588	5.35976	8.41369	13.5927	10.4823	9.41634	9.61959	7.0585	7.70996	6.15428	5.43328	7.42402	4.91054	9.08121	8.49399
ENSMODG00000000748	AGO2	14.2295	16.7351	14.8014	8.97565	10.0396	9.8153	12.9496	13.551	12.2014	10.2384	7.24171	6.95598	9.05491	9.55966	10.1279
ENSMODG00000000750		804.376	778.318	813.94	995.449	1035.84	929.036	773.391	830.55	734.649	1078.08	1042.09	1122.73	796.553	937.508	941.304
ENSMODG00000000751		0	0	0	0	0	0	0	0	0.259621	0	0	0	0	0	0
ENSMODG00000000753	SIX3	0	0	0	0	0	0	0	0	0.10915	0.343059	0.201913	0.16978	0	0.183039	0.10101
ENSMODG00000000754	WLS	145.435	135.648	129.604	183.878	175.77	216.837	140.659	134.527	135.422	65.8219	63.8417	65.9291	53.0034	58.8042	56.0881
ENSMODG00000000755	KDM5B	72.3702	68.4371	70.5597	75.2156	73.1747	73.509	102.261	107.255	100.557	90.1233	79.8867	78.2248	76.1745	82.6232	83.3826
ENSMODG00000000756	CHRAC1	2.33219	2.90837	3.4785	9.31683	9.72538	7.72522	8.69981	7.87311	7.57044	7.79217	7.06356	7.85041	5.60251	6.68169	5.53092
ENSMODG00000000757	LCORL	7.18872	7.01118	6.59976	8.57916	9.34448	6.81381	6.63181	8.59117	8.5878	14.8263	10.74	10.9593	15.12	12.018	15.5588
ENSMODG00000000761	SIX2	22.7201	23.8118	19.2643	7.78834	7.80354	10.7546	5.81804	5.06951	4.87124	15.7029	18.2533	16.8056	22.7458	24.4017	21.1527
ENSMODG00000000762	DUSP13	0	0	0	0	0	0	0	0	0.0567921	0.237997	0.157586	0.265016	0	0.142856	0.0525566
ENSMODG00000000764	KCNK9	0	0.112007	0	0.508315	0.350491	0.83632	0.0632868	0.0696562	0.130432	0	0	0	0	0	0
ENSMODG00000000765	PIAS4	20.4317	18.6646	17.8424	22.7785	20.4219	18.9672	29.3576	27.9203	27.5356	17.232	16.0961	16.3328	18.66	18.224	20.1817
ENSMODG00000000766		3.47141	2.52224	3.33877	0	0	0	0	0	0	0	0	0	0	0	0
ENSMODG00000000767		0	0	0	0	0	0	0.144754	0	0	0	0.206954	0	0	0	0
ENSMODG00000000768		64.5224	65.2223	60.3735	108.446	109.485	111.098	84.0709	72.7734	107.868	65.5133	63.14	52.5853	61.1197	54.0702	55.5781
ENSMODG00000000769	NCF4	0	0	0	0	0	0	0	0	0.120001	0.0419071	0	0	0	0.0335392	0.111051
ENSMODG00000000770		80.298	76.0976	74.8845	94.658	98.6651	93.2387	96.5335	100.152	102.469	94.0352	96.4033	99.3713	87.6162	95.3602	88.345
ENSMODG00000000771	GNG12	868.478	857.709	822.994	842.529	845.248	868.823	806.904	796.112	813.575	528.941	510.264	477.852	569.643	480.935	502.7
ENSMODG00000000772	ARHGAP10	46.7452	44.6358	44.6052	27.1264	26.1736	28.484	24.5185	22.0137	20.9494	22.8241	23.7663	23.06	89.982	85.8379	88.2976
ENSMODG00000000774		15.689	11.608	11.7282	11.0042	8.27371	12.4736	11.1743	11.3364	10.2132	9.02161	8.89083	7.55381	11.332	11.5019	10.5634
ENSMODG00000000775		0	0	0	0	0	0	0	0	0	0	0	0	0	0	0
ENSMODG00000000777	STK31	0.0305987	0.0291799	0.0494416	0	0	0	0.0329746	0.0362933	0.0339797	0	0	0.0264273	0	0.0569821	0
ENSMODG00000000778	ZBTB7A	59.7276	60.7645	57.4594	47.0493	40.7681	48.6483	50.5224	54.1439	44.4868	57.3305	54.4157	50.1435	57.2957	62.4385	62.7975
ENSMODG00000000781	NCAPG	3.30951	2.63439	2.91684	33.9724	33.1371	26.9037	4.50969	3.73078	7.65413	9.45095	9.66413	9.87425	3.84373	4.02384	3.99137
ENSMODG00000000783	PVALB	0.158757	0	0	0	0	0	0	0	0	0	0	0	0	0	0
ENSMODG00000000785	MAP3K19	0	0	0	0	0	0	0	0	0	0	0	0	0	0	0
ENSMODG00000000787	FAM221A	0.298858	0.285	0.268276	0.258678	0.247726	0.202666	0.143139	0.472635	0.184378	0.154533	0.102322	0.0286794	0.113818	0.0927573	0.170627
ENSMODG00000000788	GADD45A	609.29	556.473	479.104	88.3429	86.4005	111.11	103.937	130.018	88.6092	24.1096	25.8603	32.6174	240.748	225.594	221.123
ENSMODG00000000789		0	0	0	0	0	0	0	0	0	0	0	0	0	0	0.191115
ENSMODG00000000790	IFT27	4.50957	5.05365	4.96064	9.43846	8.8002	9.48527	5.71085	5.74167	5.91322	5.66155	5.44315	5.76516	7.01532	6.99823	7.09554
ENSMODG00000000791	RAB3B	0.190355	0.0302547	0.0768941	0.109842	0.0710041	0.0322716	0.170946	0.0752603	0.105694	0.110732	0.130346	0.137003	0.235611	0.132932	0.26083
ENSMODG00000000792	CCDC126	3.64129	3.23702	4.08862	4.48723	4.37398	5.08505	3.29219	3.29411	3.94083	4.20048	5.0079	4.69067	5.11222	4.62598	3.80548
ENSMODG00000000794	MMP13	0	0	0.0248369	0	0	0	1.82212	2.29722	1.87766	0.608033	0.378918	0.424822	0.175621	0.143124	0.0947795
ENSMODG00000000796		1.28607	1.04247	1.29877	0.111317	0.143915	0.261638	0.485074	0.610165	0.785495	1.42144	1.12282	1.66611	0.661219	0.598741	0.528663
ENSMODG00000000799	CACNG2	0.400373	0.572711	0.242597	0	0.0746714	0.305445	0	0.237442	0	0	0	0	0.11436	0	0.102863
ENSMODG00000000800	BRD9	26.8084	25.4134	24.6837	59.1311	62.1384	54.4581	61.901	57.9728	71.9272	60.1549	56.0126	55.906	47.4234	44.7681	50.5566
ENSMODG00000000802	SERBP1	206.174	184.601	191.364	275.611	268.984	265.026	248.485	234.894	254.657	223.386	226.636	226.963	249.343	233.872	237.712
ENSMODG00000000803	PHTF1	61.7949	54.1443	64.3352	104.713	110.02	94.5316	94.0377	91.6394	97.2857	94.6458	88.4646	87.8922	64.1629	68.0028	69.6153
ENSMODG00000000804	FAM184B	0	0	0	0	0	0	0	0	0	0	0	0	0	0	0
ENSMODG00000000805	GABRG3	0.105469	0.201156	0.127813	0	0	0	0	0	0	0	0	0	0	0	0
ENSMODG00000000806		0.0295268	0.0422365	0.0119274	0.0127786	0.0110138	0.0600694	0.0159097	0.0350219	0.049184	0.0687047	0.0454918	0.0255015	0.050603	0.0137465	0.0151719
ENSMODG00000000807	TRA2A	32.3868	34.6682	36.2513	51.7003	54.4587	52.6874	37.655	37.3242	43.0588	42.1387	38.3761	37.418	36.0043	35.1854	40.1469
ENSMODG00000000809	MAP2K2	95.0081	93.1712	82.3625	111.13	109.24	125.286	110.126	112.69	106.956	105.597	110.58	107.716	90.9245	95.7598	92.3527
ENSMODG00000000810		0	0	0	0	0	0	0	0	0	0	0	0	0	0	0
ENSMODG00000000812		0	0	0	0	0	0	0	0	0	0	0	0	0	0	0
ENSMODG00000000813	MED28	10.9217	9.22495	10.5884	18.8167	21.0291	17.2463	12.7786	12.3374	15.0162	30.738	30.9831	26.7711	20.9162	22.8569	24.0513
ENSMODG00000000814		0	0.128448	0	0	0	0	0	0	0	0	0	0	0	0	0
ENSMODG00000000817	CREB3L3	0.0665253	0	0.053746	0	0.0992583	0.0676697	0.0716907	0	0	0.0773975	0	0	0.304029	0.185829	0.205099
ENSMODG00000000818	TRIP13	4.41601	4.56906	4.33722	15.5141	15.2879	12.5658	6.03416	5.40903	6.28219	8.12633	7.2336	7.25405	6.6613	5.99306	6.97046
ENSMODG00000000820		38.8581	36.9824	34.0228	34.5058	32.8618	32.768	24.549	25.4804	28.481	18.8858	19.6776	19.842	28.5723	28.3175	28.9249
ENSMODG00000000821	EIF3D	123.111	129.052	114.276	157.766	167.197	165.009	115.586	119.503	113.705	200.707	199.028	203.032	182.589	181.043	178.261
ENSMODG00000000822	SRBD1	15.5243	15.6064	15.5732	23.0112	24.9966	18.6207	17.5662	17.4161	18.1017	30.554	27.9046	25.084	27.7881	25.0553	23.7315
ENSMODG00000000824	DCUN1D5	87.772	80.7859	85.185	101.655	105.866	88.1298	86.2879	81.0018	104.262	132.949	128.541	127.941	114.904	124.962	116.388
ENSMODG00000000827	SIRT6	18.5567	19.4333	14.8541	22.5655	22.6765	23.8555	19.9976	19.4446	18.8372	18.4769	18.8263	16.5677	17.8198	20.0346	16.1454
ENSMODG00000000828	NKD2	0.149487	0.08146	0.103518	1.10905	1.73652	1.71608	2.34736	2.07702	2.2292	25.7894	22.6804	22.7045	6.44135	5.24944	5.99131
ENSMODG00000000829		0	0	0	0	0	0	0	0	0	0	0	0	0	0	0
ENSMODG00000000830	NR3C2	2.84076	3.28112	2.72271	1.69522	2.01395	1.63327	2.68104	3.24387	2.01819	12.1937	8.78973	9.49391	12.4786	13.3568	13.2188
ENSMODG00000000832	ANKRD24	0	0	0	0	0	0	0	0	0	0	0	0	0	0	0
ENSMODG00000000833	FOXRED2	12.687	12.6602	11.9684	15.6172	15.0331	16.5759	19.4643	18.7426	16.3878	14.8267	12.5435	12.4665	19.5513	19.6296	19.7523
ENSMODG00000000835	RAB3GAP1	47.3632	44.0972	45.9984	54.2652	54.8976	50.5108	64.0964	61.6476	64.8875	60.4981	57.9169	56.6229	55.1393	49.1143	54.3354
ENSMODG00000000837		90.7288	97.1965	89.3246	197.517	183.278	218.738	127.614	142.321	152.221	173.186	186.179	177.582	109.719	123.61	115.439
ENSMODG00000000838		0	0.146539	0	0.133005	0	0	0.331191	0.182262	0.170643	0	0.473499	0.265431	0.175566	0	0
ENSMODG00000000839	NRD1	69.1697	66.0045	67.7487	75.2639	73.0051	73.3972	73.1817	68.6355	77.7706	57.8786	59.4363	60.2558	63.2078	59.5032	63.1275
ENSMODG00000000840	GABRA5	0	0	0	0	0.0240804	0	0	0	0	0.0375538	0	0	0	0	0
ENSMODG00000000841	CCDC94	14.1131	10.977	12.2916	16.4609	16.9504	14.865	17.582	16.2648	16.5618	16.6525	13.7764	14.5232	8.46262	9.97224	10.492
ENSMODG00000000844		1.31381	1.67051	1.79432	3.62813	3.75714	3.40465	2.46083	2.96821	2.43162	2.65671	1.57436	1.43188	1.32237	1.42719	1.67163
ENSMODG00000000845		0	0	0	0.362046	0.234034	0.212738	0	0	0	0	0.107407	0.0903143	0.119475	0	0
ENSMODG00000000846	PRPSAP2	3.32158	3.08078	4.44802	8.94012	10.9981	8.88649	5.24665	3.99371	5.76027	8.68172	10.2818	9.19574	3.79501	4.66036	5.51771
ENSMODG00000000847		0	0	0	0	0	0	0	0	0	0	0	0	0	0	0
ENSMODG00000000848	ZRANB3	1.53647	0.954101	1.31349	1.85568	1.74601	1.67194	1.11668	1.10193	1.72608	1.57972	1.04599	1.14184	1.49011	1.414	1.57899
ENSMODG00000000851	KLF5	76.1353	70.2949	70.5048	20.1776	20.6404	17.745	40.0176	44.0715	42.9895	16.6504	17.028	16.4102	100.698	100.481	104.848
ENSMODG00000000853		0.647341	0.45487	0.110103	0.02949	0	0	0.036716	0	0	0.118916	0.104985	0.205981	0.23356	0.0951712	0.10504
ENSMODG00000000855	KLHL12	7.5367	8.7541	7.07007	9.89337	9.64621	9.15601	9.85405	9.15114	7.53648	8.76842	9.46551	9.31653	6.40718	7.64947	7.30477
ENSMODG00000000856		0	0	0	0	0	0	0	0	0	0	0	0	0	0	0
ENSMODG00000000858	SHD	0	0.176343	0	0	0	0	0	0.219332	0	0	0.0949674	0	0	0	0.0950175
ENSMODG00000000859	IL12RB2	0	0	0	0	0	0	0	0	0	0	0	0	0	0	0
ENSMODG00000000860		0	0	0	0	0	0	0	0	0	0	0	0	0	0	0
ENSMODG00000000861	LAP3	56.7568	55.9679	55.3705	61.0743	62.1308	55.1355	47.5525	44.6432	52.1955	70.2349	65.1495	68.0349	94.4704	87.1434	95.778
ENSMODG00000000862		0	0	0	0	0	0	0	0	0	0	0	0	0	0	0
ENSMODG00000000863	KLF12	0.584038	0.696195	0.648788	7.07725	7.13464	6.75771	7.63131	6.9273	7.70178	7.8141	7.34857	4.41365	1.66821	1.90333	3.37612
ENSMODG00000000866	FOXK1	18.6692	19.6609	18.8056	20.7644	19.1017	20.9715	23.088	23.6086	22.1564	43.3853	39.0833	34.2995	55.9577	51.5304	57.1181
ENSMODG00000000867	CLRN2	0	0	0	0	0	0	0	0	0	0	0	0	0	0	0
ENSMODG00000000868	DCLK2	0.1784	0.153115	0.129717	0.895609	1.31759	1.03437	0.461405	0.402042	0.416035	0.850979	0.586368	0.631724	0.14268	0.199334	0.34834
ENSMODG00000000869	TRBV30	0	0	0	0	0	0	0	0	0	0	0	0	0	0	0
ENSMODG00000000870		0	0	0	0	0	0	0	0	0	0	0	0	0	0	0
ENSMODG00000000871	COL22A1	0.0595099	0.0567504	0.0160261	0.0343395	0	0.0201779	0.0213769	0.0470567	0.0440569	0.0230785	0	0	0.022664	0	0
ENSMODG00000000873	SAMD8	50.1118	46.1968	50.3232	34.9943	33.9454	29.5793	33.0996	34.5692	30.6041	50.7664	47.1269	44.7927	45.7771	43.2447	46.999
ENSMODG00000000874	MAGI3	82.7108	75.3008	75.0523	6.04331	6.23336	5.90871	9.48223	10.9117	7.11793	11.036	9.34635	9.32943	13.9764	14.4542	16.0266
ENSMODG00000000876	ADIPOR1	116.922	107.409	101.328	136.627	135.671	136.895	151.432	144.26	152.108	108.959	111.704	103.975	131.136	128.998	123.719
ENSMODG00000000877	IL23R	0.0161234	0	0	0.0418671	0.0841984	0.0492022	0.0173753	0.019124	0.0179049	0.0187584	0.0165608	0.0139253	0	0	0
ENSMODG00000000878		3.80243	4.02332	4.00553	7.02437	7.43752	6.73797	22.6168	25.419	21.6351	3.81421	4.0022	3.60898	12.9104	12.5232	14.0979
ENSMODG00000000879	QDPR	32.5489	32.5366	30.1011	24.485	23.6368	26.1351	26.4798	28.7268	25.4014	54.2308	54.2283	55.1994	56.8804	67.9519	64.1337
ENSMODG00000000881	FSD1	0.526387	0.424751	0.294417	0.56076	0.513523	0.453066	0.7418	0.576323	0.359723	0.0942175	0.249539	0.139885	0.0925252	0.377022	0.208059
ENSMODG00000000883	SLC35D1	17.4562	15.1729	14.9844	16.6046	17.7027	17.1092	12.2472	11.6465	14.9426	4.33684	5.13615	5.65367	7.99851	9.31209	10.2777
ENSMODG00000000885	FAM135B	0.346813	0.578779	0.63043	0.525326	0.436605	0.66146	0.350383	0.565615	0.529559	0.630457	0.445277	0.411857	0.0495306	0.0605482	0.0445513
ENSMODG00000000887		0	0	0	0	0	0	0	0	0	0	0	0	0	0	0
ENSMODG00000000890		0.739075	1.20824	0.426501	0.365549	0.315065	0.536992	0.568901	1.37755	1.05523	0.122837	0	0	0	0.0983094	0.217008
ENSMODG00000000891	AP5Z1	5.91302	5.67249	5.37607	4.4	4.46389	4.66815	4.81239	5.00363	4.44945	9.6722	10.0257	10.1528	11.6966	11.5702	10.6659
ENSMODG00000000892		0	0	0	0	0	0	0	0	0	0	0	0	0	0	0
ENSMODG00000000893	WDR5B	0	0	0	0	0	0	0	0	0	0	0	0	0	0	0
ENSMODG00000000894	CYB5R1	63.3424	65.0518	60.5879	95.4421	92.5338	104.945	79.219	76.2615	69.4004	109.309	104.663	101.821	86.0462	99.2194	94.3773
ENSMODG00000000895	STAP2	1.34866	1.41059	1.33563	1.28031	1.42805	1.06209	1.07832	1.34165	0.82131	0.506153	0.40217	0.488465	0.795299	0.56712	0.715347
ENSMODG00000000896	VDAC2	184.873	181.448	194.784	179.502	173.557	187.328	163.773	163.945	177.474	222.315	233.202	211.221	218.089	246.684	222.439
ENSMODG00000000898	GABRB3	0	0	0	0	0	0	0	0	0.0175335	0	0.0162173	0	0	0	0
ENSMODG00000000899		0.143555	0	0	0.124255	0.107094	0	0	0	0	0	0	0	0	0	0
ENSMODG00000000900		0.11902	0.0756673	0.0961565	0.068679	0.029597	0	0.171015	0.0941133	0.220285	0	0.0407496	0	0	0	0
ENSMODG00000000901		0	0	0	0	0	0	0	0	0	0	0	0	0	0	0
ENSMODG00000000904		25.793	23.9185	24.8622	23.5571	24.2848	19.1799	29.1376	34.602	32.9888	52.5664	42.2058	49.1624	46.3381	52.3391	55.39
ENSMODG00000000905	SLC6A19	0	0	0.0132237	0.0141674	0	0	0.0176389	0.0194141	0	0	0	0	0	0	0.0168209
ENSMODG00000000906	COMTD1	9.69134	10.4607	7.9157	7.28224	8.34222	7.79977	7.91895	6.56854	6.50461	19.0811	26.1436	25.8462	15.2097	20.9233	20.5757
ENSMODG00000000907	MPND	34.1592	33.628	29.3287	23.8332	25.7256	25.5646	36.8815	34.0461	35.0489	21.8353	23.0793	22.8839	25.524	28.7223	27.8967
ENSMODG00000000908	LRIG2	6.39844	8.41923	7.70427	6.84289	7.06823	6.75883	7.9229	7.58921	6.93462	13.242	11.501	9.83017	8.99744	9.82448	11.0962
ENSMODG00000000909	VN2R511	0	0	0	0	0	0	0	0	0.0460671	0	0	0	0	0	0
ENSMODG00000000910	LDB2	15.7255	15.3899	15.3723	7.43084	6.52776	6.54954	4.75925	4.11227	4.3543	15.4143	16.9576	14.5441	3.67826	4.45802	4.6658
ENSMODG00000000911	ZNF503	31.3717	33.2205	30.0379	35.9425	33.6966	41.2523	36.4787	40.8408	32.7322	43.795	41.1795	40.6874	50.293	48.6892	51.2829
ENSMODG00000000912	ELTD1	0.0191892	0.0731978	0.0930183	4.15235	3.50731	3.80627	0	0.0227605	0.0426191	0	0	0	0	0	0.0197203
ENSMODG00000000913		0.578277	0.882339	0.887664	0.600638	0.345124	0.294112	1.0594	0.617307	0.70639	0	0.118793	0.249721	0.13214	0.0538444	0.0594279
ENSMODG00000000915	TMEM183A	18.4786	18.6074	15.6418	23.1077	22.4365	21.0531	17.7944	17.4922	19.8485	11.9371	11.9887	13.1726	13.2205	14.6237	13.3681
ENSMODG00000000916	LRBA	33.5865	35.6579	37.9072	12.6573	12.5907	12.2625	13.1041	12.9309	11.932	18.245	15.3539	14.9294	14.5279	15.617	18.4322
ENSMODG00000000918		0	0.11868	0.201088	0	0	0	0.134113	0	0.138201	0	0	0.214969	0	0.115878	0
ENSMODG00000000919	C10orf11	0.145469	0	0	0	0.217045	0.295942	0.313527	0.172541	0.161542	0.169243	0	0.125637	0	0	0.149494
ENSMODG00000000921	SLC6A18	0	0	0	0	0	0	0	0	0	0	0	0	0	0	0
ENSMODG00000000922	CCDC67	0.0204907	0	0.0165545	0.21283	0.229297	0.312647	0	0	0	0	0	0	0	0.0190793	0
ENSMODG00000000923	R3HDM1	19.1886	19.321	20.1068	22.0395	23.0133	21.9386	24.6508	24.5892	27.1441	28.4989	26.2342	23.7752	21.8042	18.5241	19.2898
ENSMODG00000000925	DYNC2H1	4.75514	4.897	5.32398	6.34291	6.95715	7.24436	5.94331	5.34392	5.63017	3.72607	2.96617	2.85043	2.39395	2.12282	2.93426
ENSMODG00000000926	RADIL	0.537381	0.199291	0.361793	0.723541	0.66816	0.668097	0.900831	0.548863	0.944867	5.83524	5.19762	5.09243	2.60939	2.8493	2.89932
ENSMODG00000000927		0	0	0	0	0	0	0.053905	0.0593302	0	0.058196	0	0	0.0571507	0.0465755	0
ENSMODG00000000928	PRKCE	32.3476	30.3914	28.608	21.5375	19.0628	27.4525	8.04446	5.22164	7.33316	17.481	15.5313	15.4567	7.32604	11.0498	10.5236
ENSMODG00000000929	SLC16A1	145.835	140.828	169.378	99.8097	98.1894	89.7437	80.1236	85.2833	73.249	420.075	379.714	381.877	225.111	272.021	281.346
ENSMODG00000000930	TAPT1	12.9137	12.889	13.4925	10.2175	10.1421	8.86465	13.5407	13.3248	13.3728	13.66	12.9222	13.0827	19.7689	18.9141	20.1752
ENSMODG00000000931	SH3GL1	64.815	61.1355	61.4446	96.8893	98.084	99.579	61.0521	58.165	62.0523	82.4365	76.2679	74.7829	43.0827	45.491	45.1711
ENSMODG00000000933	MMD2	0	0	0	0	0	0	0	0	0	0	0	0	0	0	0
ENSMODG00000000934	OSBPL9	58.0905	52.5788	50.0309	45.6587	44.7676	43.3747	63.02	62.8138	58.1187	30.2787	31.9233	31.5445	33.9996	33.9837	34.6041
ENSMODG00000000935	ATP10A	74.6314	69.8853	76.4054	73.052	68.5004	74.0182	95.9065	91.8494	103.484	22.5341	21.4872	20.4598	29.9981	27.0088	32.9594
ENSMODG00000000936		9.51325	8.51013	8.3206	34.8317	37.3276	34.54	54.2535	58.4157	46.7452	27.1966	26.1146	29.0844	14.2037	12.3332	15.1983
ENSMODG00000000937	SLC5A10	0	0	0	0.128968	0.0370524	0.202085	0	0	0	0	0	0	0	0	0
ENSMODG00000000938	FCRLA	0	0.318497	0.134913	0	0.124579	0	0.539875	0	0	0	0	0	0.190794	0.310979	0
ENSMODG00000000942	PDGFD	138.273	128.528	136.266	4.06906	4.43724	2.26623	8.65643	9.67311	2.97343	30.6285	31.0922	31.6166	10.1351	12.7702	12.0779
ENSMODG00000000943		0	0	0	0	0	0	0	0	0	0	0	0	0	0	0
ENSMODG00000000944	UBXN4	56.268	49.1579	52.8462	160.304	166.113	161.371	174.232	151.021	223.262	90.2712	84.4866	83.5263	92.689	85.2062	92.4631
ENSMODG00000000945	FCRLB	0.0775603	0	0	0	0	0	0.0835826	0	0	0	0	0.133973	0.0886152	0	0
ENSMODG00000000946		0	0	0	0	0	0	0	0	0	0	0	0	0	0	0
ENSMODG00000000947	FAM83G	0	0	0	0	0	0	0	0	0	0	0	0	0	0	0
ENSMODG00000000950	CHAF1A	1.11076	0.91096	0.771754	15.9982	16.8879	14.2364	1.67581	0.974935	3.45378	2.76551	2.21334	2.07216	0.761449	0.786031	0.4566
ENSMODG00000000951	WDR78	6.35145	6.7652	6.3935	6.76109	6.89728	7.91958	7.5346	7.7765	7.53674	3.00942	3.47233	3.34	4.41842	3.33852	4.10583
ENSMODG00000000952		0.232957	0.111077	0.188207	0	0.0868951	0	0	0	0	0	0	0	0	0	0
ENSMODG00000000953	EPAS1	502.638	528.193	552.852	56.2006	55.2578	56.4022	174.111	187.856	97.7536	319.154	284.958	271.743	206.348	215.45	236.233
ENSMODG00000000954	KCNMA1	211.566	219.232	224.238	64.1235	59.0372	66.6125	236.365	228.428	193.711	49.7491	45.8316	45.8113	133.154	144.468	159.139
ENSMODG00000000956		33.8789	32.2395	33.2278	35.4126	34.3238	36.141	30.3988	29.8825	30.1297	78.9149	71.4392	74.5144	83.074	86.2148	92.8684
ENSMODG00000000957	SLC36A4	49.6294	42.7722	50.8549	43.4267	45.184	37.2927	48.9569	48.6535	49.4192	35.5075	35.4818	33.9311	43.2672	45.999	47.4959
ENSMODG00000000961		0.958159	0.989874	0.983752	0.552894	0.565887	0.24366	0.258139	0.473532	0.266008	0.023224	0.102516	0.0862016	0.296489	0.148693	0.123084
ENSMODG00000000962	DUSP12	10.5982	10.7761	11.2841	17.8	20.1589	18.2769	16.4888	17.732	17.3811	17.883	16.7972	16.9731	15.557	14.3121	14.5701
ENSMODG00000000963	TCTEX1D1	0.172974	0.0549843	0.093164	0.149719	0.129042	0.117299	0	0	0	0	0	0.099595	0.065876	0	0
ENSMODG00000000964	TBC1D4	3.85651	4.28224	3.74167	9.31295	9.27481	9.72652	5.78797	5.32615	6.84439	3.19606	3.03868	2.90491	2.75638	2.90221	3.34794
ENSMODG00000000965	RHOQ	66.132	58.487	54.3042	72.5232	68.0533	70.7355	94.2993	98.4627	80.4908	51.8939	52.6548	47.753	70.4265	62.0094	63.6647
ENSMODG00000000966	TERT	0	0.0148821	0.0252159	0.121569	0.197917	0.142868	0.0168175	0.0740402	0.0346602	0.0544686	0.0641166	0.134782	0	0.0435924	0.0160376
ENSMODG00000000967		37.6891	33.93	33.6779	31.9494	35.1563	33.5381	44.1446	47.4683	44.504	33.9681	39.5098	38.3996	46.1685	43.3623	42.0405
ENSMODG00000000968	PIGF	75.22	64.2868	66.4715	70.4353	74.0366	67.1979	61.1594	68.3833	63.6906	108.3	125.992	129.412	124.538	138.959	111.555
ENSMODG00000000969	RPS3A	2843.95	2921.13	2705.91	2404.26	2551.25	2265.33	2459.7	2655.89	2462.98	5065.63	4260.42	4649.71	4099.13	3959.67	4613.82
ENSMODG00000000970		17.8876	19.5987	15.6813	25.0359	23.8497	30.5835	17.6359	13.5425	23.6678	15.9403	26.9729	23.6665	12.6102	16.6554	16.427
ENSMODG00000000972	LCT	0	0	0.0135351	0.246517	0.274963	0.255623	0.108325	0.119227	0.241858	0	0	0.0144694	0	0.0155993	0
ENSMODG00000000973	CRIPT	110.182	103.836	114.15	91.4416	95.9778	84.7171	90.4496	93.4028	92.4869	111.977	110.175	114.193	166.244	179.838	183.167
ENSMODG00000000974	UBE3A	67.5744	66.7127	67.3293	59.5205	61.7015	57.3342	74.9731	77.408	81.6543	56.8137	54.1877	53.0372	59.3554	60.7018	63.4684
ENSMODG00000000975	KHDRBS3	4.30497	6.33915	5.52388	8.27436	7.65114	7.40571	12.2803	13.8166	8.78795	8.24935	8.19328	6.1239	5.49723	5.0695	4.0988
ENSMODG00000000976	KCNQ1	0	0	0	0	0.224014	0	0	0	0	0	0	0	0	0	0
ENSMODG00000000977	EPN2	31.2647	30.5643	31.4728	49.0348	47.2343	46.5586	44.1305	42.0479	46.1805	28.4806	26.2615	26.7414	27.2094	26.5644	27.4711
ENSMODG00000000978		0	0.11868	0.100544	0.107719	0	0	0	0	0.138201	0.144789	0	0	0	0	0
ENSMODG00000000979	SLC29A4	0.0168714	0.016089	0.0272609	0.0438094	0.0503454	0.0686464	0.327265	0.340191	0.206091	0.137401	0.138633	0.116571	0.115657	0.157092	0.104029
ENSMODG00000000980	ATF6	34.8879	36.4316	31.3108	27.0206	29.5307	28.3423	25.0504	21.5798	24.8059	51.1044	51.9275	44.3795	20.1558	18.5575	19.1434
ENSMODG00000000981		84.4691	89.1505	72.1246	102.584	99.8631	111.325	111.867	110.602	115.343	118.679	124.455	132.638	135.817	141.118	138.216
ENSMODG00000000983	EPHB6	0.0380833	0.0363174	0.0410235	0.747167	0.719741	0.826419	0.109441	0.165626	0.422912	2.00859	2.29483	2.09409	0.203053	0.2955	0.260914
ENSMODG00000000984	B9D1	46.3974	55.0735	51.6404	73.8887	79.2655	70.8645	62.2355	63.5114	70.826	31.3117	30.9549	33.5346	48.3661	52.7292	53.7315
ENSMODG00000000986	PHAX	49.8396	41.6958	50.3486	63.5996	77.3222	55.4051	57.0941	56.468	61.8633	93.6604	89.3945	87.6605	96.6998	85.271	81.7122
ENSMODG00000000987	PROM1	0	0	0	0	0	0	0.0245854	0	0.0253348	0.0265425	0.0468659	0.0591114	0	0.0212425	0
ENSMODG00000000988		120.094	107.783	102.936	110.496	102.797	99.9307	129.472	127.901	135.889	103.367	100.348	94.5838	119.926	109.888	112.849
ENSMODG00000000989	MCM6	3.24823	2.77494	3.06163	233.298	227.053	239.995	95.6424	70.3527	146.164	16.4154	17.5506	16.4233	19.3292	17.1073	18.8465
ENSMODG00000000990	UCHL3	20.6362	20.4786	19.2196	30.0575	34.0952	27.8934	23.0988	22.3462	30.1857	42.5377	36.7753	37.8176	35.0698	29.4353	31.216
ENSMODG00000000991	CLPTM1L	65.6898	65.9906	67.7287	37.6546	35.9831	33.4332	45.3025	47.0567	48.4457	54.1458	51.8147	48.0892	62.4306	63.6229	70.4714
ENSMODG00000000992		0	0	0	0	0.168397	0	0	0	0	0	0	0.194954	0	0	0
ENSMODG00000000993		0	0.197549	0	0	0	0	0	0	0	0	0	0	0	0.192886	0
ENSMODG00000000994	TNRC18	82.0117	86.3284	84.3538	107.397	100.09	113.444	78.0663	74.5584	73.5902	128.897	114.728	108.511	97.7784	99.5374	102.159
ENSMODG00000000995	OLFML2B	1.31978	1.33409	1.40745	4.50083	3.70201	7.70583	7.62327	8.82882	10.4644	4.9442	4.85299	4.51382	0.934891	0.909362	0.895157
ENSMODG00000000996	PPFIA4	0	0	0	0	0.0148646	0.0202679	0.0858892	0.0709001	0.132761	0	0	0.0172088	0	0	0.0204766
ENSMODG00000000997	SH3D19	90.6564	89.4396	84.6289	19.08	18.2746	16.9223	36.8428	37.6768	31.3702	108.085	104.315	101.878	93.2133	92.4458	92.497
ENSMODG00000000998	PLIN4	2.97994	3.40079	2.80217	0.465121	0.455551	0.596301	1.15818	1.36166	0.922237	0.312594	0.15053	0.105479	0.976751	0.77327	1.22998
ENSMODG00000000999	FBXL18	15.401	16.998	13.0741	19.2514	16.8259	19.6819	12.8899	13.3063	16.5819	23.1024	23.2064	20.2898	21.5263	21.2555	21.5716
ENSMODG00000001001	ALDH7A1	26.0749	26.8492	27.6104	42.3151	42.9226	36.2999	29.3028	27.9672	32.9432	42.6644	39.8699	41.5611	39.6469	41.2393	43.4683
ENSMODG00000001002	DLG5	23.7372	23.2105	22.8795	15.151	15.1372	16.8278	30.4976	32.0354	26.3708	15.1242	13.6515	13.2566	19.7109	19.6704	20.2935
ENSMODG00000001004	CNGA3	0.032353	0.0308528	0	0.0560067	0.0241359	0	0	0	0	0	0	0	0	0	0
ENSMODG00000001006		6.68297	6.64183	7.18808	8.50251	8.70982	7.90362	7.46219	8.02221	7.77906	11.9438	11.8678	12.1349	9.98136	11.0958	11.5844
ENSMODG00000001007	CD38	0	0	0	0.183713	0.197927	0.10795	0.771959	0.534966	0.530326	0.185202	0.245258	0.343712	0.0303126	0	0.0272652
ENSMODG00000001008	MOV10	216.4	212.109	183.939	43.3876	40.7392	47.8005	65.1309	65.261	63.5436	63.8534	67.2181	60.8431	87.054	85.9232	82.5128
ENSMODG00000001009	MYOG	0	0	0	0	0	0	0	0	0	0	0	0	0	0	0
ENSMODG00000001011	MCFD2	247.297	239.948	236.151	213.263	240.106	213.864	167.296	165.262	196.375	182.465	188.403	197.486	249.304	239.998	259.746
ENSMODG00000001012	MTNR1B	0	0	0	0	0	0	0	0	0	0	0	0	0	0	0
ENSMODG00000001013		9.20417	10.9523	10.0025	13.7832	14.2799	16.6536	10.6649	9.03318	8.18598	2.46388	2.30072	1.89941	10.2834	10.5041	9.62629
ENSMODG00000001014	IGF2BP3	0	0	0	0.173804	0.112351	0.127659	0.0811469	0.0893138	0.111494	0	0	0	0	0	0
ENSMODG00000001015		7594.44	7079.6	6549.08	6941.24	6805.29	7133.65	6311.45	6191.42	7705.95	3590.24	3657.83	3819.52	4122.96	4273.95	4453.14
ENSMODG00000001016	PLIN5	0.0499447	0.142886	0	0.04323	0.0372597	0	0.0538228	0.0592397	0	0	0	0	0	0	0
ENSMODG00000001017	BST1	1.91927	2.22248	1.85517	3.47081	3.06817	2.96329	3.13938	2.96753	3.92014	0.438613	0.774456	0.562407	0.86147	0.510591	0.669202
ENSMODG00000001018	TRPV6	0	0	0	0.0179759	0	0	0	0	0	0.0241622	0.0213315	0.0358736	0	0.0193375	0
ENSMODG00000001019	C1orf111	0	0	0	0	0	0	0	0	0	0	0	0	0	0	0
ENSMODG00000001020	VWA3B	0.0167021	0	0.0134936	0.0144566	0	0	0.0179989	0.0198104	0.0185475	0	0	0	0	0	0
ENSMODG00000001021	FAM160A1	11.7806	11.1663	12.3508	6.05015	5.68461	5.74373	8.04505	7.43065	8.18467	9.57061	9.24304	8.91172	14.6006	14.9539	15.4661
ENSMODG00000001022	LRG1	3.82812	4.56327	3.01543	0.248509	0.428378	0.389397	28.6713	32.692	15.304	0.111344	0	0.330624	4.04573	3.56444	4.13076
ENSMODG00000001023	ADORA1	0	0	0	0.626604	0.834648	0.937216	0.0709219	0.0780598	0.219251	0	0	0	0	0	0
ENSMODG00000001024	SH2D1B	0	0	0.251838	0	0.232548	0.317081	0	0	0	0	0	0	0	0	0
ENSMODG00000001026	TNFAIP8L1	0	0	0.357338	4.72168	6.59933	6.59871	2.22435	1.39898	2.12843	3.60212	4.24016	3.31071	0.168449	0.137279	0.757572
ENSMODG00000001027	GRAMD3	0.5793	0.40706	0.443386	1.42508	1.47847	1.36461	0.52571	0.723274	0.981893	0.0354724	0.407117	0.210663	0.209011	0.0567786	0.0939996
ENSMODG00000001028	FSCN1	26.3063	27.8761	22.73	155.03	144.756	170.464	87.9439	72.0732	100.155	123.723	120.253	110.943	42.6384	43.2605	45.7791
ENSMODG00000001029	SGIP1	0.162166	0.0927877	0.262028	0.280727	0.193566	0.0659821	0.279612	0.42316	0.10805	0.0377337	0.0333131	0.0280116	0	0	0
ENSMODG00000001030	MALSU1	13.8796	15.2084	15.4349	18.8448	17.5822	23.0323	13.9015	14.7841	14.1439	31.4726	37.2896	39.1119	21.3304	27.9757	22.5982
ENSMODG00000001031	PET112	5.18597	4.01822	4.14612	5.70446	5.22561	5.49498	4.54077	4.44247	4.37923	7.06005	6.32542	6.79623	4.99934	4.69462	4.71881
ENSMODG00000001032	CAPZA1	168.685	172.32	167.345	177.385	185.669	157.821	185.435	185.136	199.601	229.375	198.782	209.56	203.384	201.398	225.477
ENSMODG00000001033	C19orf10	313.849	311.087	308.355	314.621	310.238	317.953	286.682	272.831	299.661	308.445	361.959	359.637	319.317	327.447	304.221
ENSMODG00000001036	POLR3A	8.51725	8.66647	8.86178	12.3113	12.5661	11.48	8.95082	8.19719	10.6553	9.24532	8.40099	7.62991	6.95433	6.39561	7.71041
ENSMODG00000001037		0.110576	0	0.178669	0	0	0	0	0.131155	0	0	0	0	0	0	0
ENSMODG00000001039	DPP9	26.2359	26.6963	26.5093	50.7902	49.0362	54.3762	49.5726	46.1147	57.2933	31.2602	30.7407	29.5998	28.8704	29.5699	30.1605
ENSMODG00000001040	MYBPH	0.02249	0.0428943	0.0363395	0.0583991	0.0503339	0.0457538	0	0.0800265	0.04995	0.0261655	0	0.0776959	0	0.0209409	0
ENSMODG00000001041	TTC7A	22.7094	21.7653	20.902	70.1821	68.9888	70.0365	55.8437	49.2616	52.8914	21.9877	23.4038	21.1931	44.927	42.645	45.2659
ENSMODG00000001042		0.144187	0	0	0.124802	0	0	0	0	0	0	0	0	0	0	0
ENSMODG00000001043	EPS15	31.1836	28.8231	27.4678	28.3569	26.01	32.3494	19.4695	20.1081	17.1085	22.2071	20.527	20.2795	21.3841	21.6903	21.5551
ENSMODG00000001044	RPL23A	0	0	0	0	0	0	0	0	0	0	0	0	0	0	0
ENSMODG00000001045	ZNF608	0.0452356	0.100655	0.0974559	0.039154	0.0449955	0.0306758	0.0487479	0.0357694	0.133957	0.56137	0.480116	0.573008	0.620198	0.716034	0.697311
ENSMODG00000001046	GPNMB	35.1001	33.0103	30.6417	13.6698	14.5541	18.5709	140.551	195.466	90.0227	395.16	387.407	391.164	255.109	258.713	254.741
ENSMODG00000001048		48.847	46.2658	45.4904	37.9754	39.8623	44.5162	43.7077	43.2566	43.2605	26.8721	24.2348	25.0073	26.9577	30.1501	32.2544
ENSMODG00000001049	TRPV5	0	0	0	0	0.0152292	0	0	0	0.0226696	0	0	0	0	0	0
ENSMODG00000001050	C2orf61	0.148102	0.706171	0	0.256381	0.220973	0.301298	0.159601	0.702656	0.82233	0.344612	0	0.127911	0.169211	0.1379	0.4566
ENSMODG00000001051		1.02283	4.38929	2.06586	1.32797	1.14457	1.56063	2.75561	3.03295	2.27169	1.18999	0.525288	0.441693	2.33723	2.85712	3.67896
ENSMODG00000001052		15.0279	13.3584	15.1077	16.3624	16.1318	19.0216	15.0223	13.8726	12.8372	36.2336	34.0841	32.4186	30.6105	30.3915	35.8491
ENSMODG00000001053		0	0	0	0	0	0	0	0	0	0	0	0	0	0	0
ENSMODG00000001054		0.134878	0.0428747	0	0.23349	0.201243	0	0	0.0533266	0	0.0523071	0.138538	0.155321	0	0.0418625	0.0924071
ENSMODG00000001055	C7orf34	0	0	0	0	0	0	0	0	0	0	0	0	0	0	0
ENSMODG00000001056	DARS	66.2071	59.0813	69.1417	103.245	107.411	85.8648	93.6205	98.4409	95.8113	116.149	118.916	117.241	111.817	121.163	127.899
ENSMODG00000001058	FEM1A	16.1224	16.6252	15.7324	17.6958	14.8896	18.3756	15.3856	17.3373	17.2028	13.842	12.4199	13.8406	17.2552	18.2675	18.5149
ENSMODG00000001059		597.225	580.696	635.293	1095.6	1170.15	918.402	755.28	712.031	821.636	860.275	841.984	872.348	689.503	662.471	697.221
ENSMODG00000001060		1.2832	1.12172	1.18788	1.48091	1.43593	1.14211	2.44877	2.40984	2.25622	0.559841	0.76884	0.76193	0.824679	1.07035	1.07145
ENSMODG00000001061	UTS2R	0.593301	0.660088	0	1.71179	2.28684	3.52046	0.74593	1.05558	0.878477	2.18584	2.74229	3.15991	1.80764	3.68289	2.74374
ENSMODG00000001062	FBXW7	10.5505	9.5033	9.83145	10.3136	10.4169	9.95829	8.88977	8.62791	9.83209	11.4806	9.97536	10.7628	7.68708	8.35288	8.7581
ENSMODG00000001063	TICAM1	6.97163	8.54789	6.29074	13.6361	12.8336	14.2752	14.7332	12.8332	14.1768	16.6434	15.9955	13.4891	10.6549	10.3694	11.119
ENSMODG00000001064	FBXL5	33.5929	30.386	31.4522	26.9197	27.9967	24.8766	25.6358	26.5362	28.0654	40.683	36.4064	36.7869	40.3568	38.7088	41.2254
ENSMODG00000001065	CHI3L1	0	0	0	0.0389149	0	0	0	0.106653	0	0	0	0	0	0	0
ENSMODG00000001067	KEL	0	0.0263473	0	0.550021	0.47406	0.505866	0.803888	1.17973	1.59542	0.289293	0.255402	0.334066	0.0315664	0.0257253	0.0567859
ENSMODG00000001068	ZFAT	4.01709	4.31616	4.15589	6.7495	7.39035	7.04451	5.64141	5.51927	6.41892	4.52556	3.95804	3.86191	3.26052	3.09724	3.39973
ENSMODG00000001070	TMEM131	52.4759	51.1171	57.0457	48.4889	48.7971	47.6957	57.575	53.3323	69.0792	51.4388	42.3385	40.7705	47.9402	45.7576	52.9631
ENSMODG00000001071	TIGD4	0.231039	0.0734418	0.311095	0.199977	0.114906	0	0	0	0	0.089599	0	0	0	0.0717081	0.158288
ENSMODG00000001072	PDE4B	88.1272	83.292	76.8303	13.4889	11.981	14.3032	23.3835	25.3136	15.4565	50.7943	49.4379	49.7077	41.5094	45.5699	42.7401
ENSMODG00000001073		0	0	0	0	0	0	0	0	0	0.0941787	0	0	0	0	0
ENSMODG00000001074	MAPK7	15.2499	14.5427	13.3754	15.5812	15.6212	15.441	11.6344	10.1503	11.4194	10.0919	9.41253	9.26392	14.0667	12.723	12.365
ENSMODG00000001075	KLHL7	11.9878	11.5311	10.8283	27.4534	25.7269	28.8125	15.2286	15.0333	18.6742	23.7775	24.0916	24.7513	19.8075	21.6264	20.7464
ENSMODG00000001077	EPCAM	0	0	0	0	0	0	0	0	0.116125	0	0	0	0	0.194734	0
ENSMODG00000001078	MYH9	564.8	572.525	568.045	1497.98	1390.9	1701.17	1829.97	1736.04	1702.17	541.346	504.772	487.747	487.395	521.974	566.035
ENSMODG00000001079	SMURF1	13.9397	13.5621	14.3955	34.3031	33.6957	34.513	27.7757	26.5998	29.1377	72.9516	64.7456	62.2296	81.2616	80.0688	87.4518
ENSMODG00000001080		0	0	0	0.0827156	0.0712921	0.194414	0	0	0.106123	0	0.0981561	0.0825354	0	0	0
ENSMODG00000001081	PLIN3	45.1623	45.5989	43.34	100.536	101.889	94.2405	85.0814	89.3725	88.5694	107.071	103.24	102.855	74.6108	73.1599	77.4347
ENSMODG00000001082	CHIT1	0	0	0.043804	0.04693	0.0808974	0	0	0.19293	0.120421	0	0	0.0468278	0	0	0
ENSMODG00000001084	UAP1	41.2981	45.2735	39.0975	39.7667	42.234	41.5931	29.7615	28.2156	34.2967	46.7408	45.3023	48.8506	43.5683	43.777	43.2278
ENSMODG00000001085	MFAP4	0	0	0.081867	0	0	0	0	0	0	0	0	0	0	0	0.104137
ENSMODG00000001086		0	0	0	0	0	0	0	0	0	0	0	0	0	0	0
ENSMODG00000001087	ARFIP1	51.5885	50.0793	54.2031	62.7563	67.0006	55.6152	57.5896	56.8247	68.4406	55.8212	50.891	53.2493	49.5836	47.5265	55.2606
ENSMODG00000001088	ST3GAL1	323.368	279.514	295.668	241.747	239.792	243.754	164.328	150.408	179.451	229.708	232.794	226.604	139.378	126.5	135.511
ENSMODG00000001089	BTG2	24.4008	22.7378	20.2388	12.6775	14.0915	14.4891	12.5804	14.2873	7.29003	11.6364	8.77833	11.4464	7.00505	7.58294	8.49656
ENSMODG00000001090		0	0	0	0	0	0	0	0	0	0	0	0	0	0	0
ENSMODG00000001093	KPNA7	0	0	0	0	0.0868265	0	0	0	0	0	0	0	0	0	0
ENSMODG00000001094	FMOD	0	0	0	0	0	0	0	0	0	0	0	0	0	0	0
ENSMODG00000001096	FAM126A	6.75507	6.31553	6.67021	18.9355	16.8145	20.0075	10.0392	9.87127	13.0418	20.8034	19.7267	19.1803	10.4166	11.6957	10.8894
ENSMODG00000001098		11.5169	11.9176	11.6802	36.7534	36.4043	34.4329	17.2021	15.2796	20.2921	22.2776	20.4228	21.0728	12.6385	13.7223	12.9508
ENSMODG00000001099	LMO7	9.26064	9.29066	10.7829	204.02	214.859	200.414	94.6052	82.095	108.803	40.8337	38.4324	39.1124	22.1397	19.422	22.4078
ENSMODG00000001101	CXCR4	0.685392	0.412806	0.437155	0.468352	0.349847	0.366938	0.116623	0.470653	0.560828	0.293781	0.407571	0.436176	0.0824297	0.43665	0.111214
ENSMODG00000001102	CC2D2A	1.28195	1.45489	1.24968	1.59563	1.68351	1.25012	1.17598	1.09328	1.16477	3.38969	3.12316	2.60784	1.88834	1.95325	2.13402
ENSMODG00000001103		0.268282	0	0.216746	0.232214	0.100072	0	0.289113	0	0.297926	0.156064	0	0.231708	0.306521	0.124901	0.137853
ENSMODG00000001104		1.44345	1.32425	1.29903	0.680048	0.531606	0.464647	1.75243	1.97215	1.13627	2.01948	1.40755	1.64119	1.41956	1.13987	1.55851
ENSMODG00000001105	PRELP	0.0706921	0	0	0	0.158213	0	6.47539	11.9903	2.82611	0.0822453	0.14522	0.244219	0.161536	0.197468	0.0726484
ENSMODG00000001106	KCNK12	0	0	0	0	0	0	0	0	0	0	0	0	0	0	0
ENSMODG00000001108		0.256198	0.282895	0.348604	17.3669	16.9702	15.1014	1.75826	1.21551	3.60874	5.22405	4.16884	4.15757	1.95657	1.92096	2.1063
ENSMODG00000001109		335.858	346.908	289.02	162.219	166.827	176.411	314.408	367.324	270.943	214.239	236.584	225.043	570.213	723.072	623.941
ENSMODG00000001112	FHDC1	0	0.0305309	0	0.138556	0.0358262	0.0488493	0.051752	0.0189868	0.0177765	0.297982	0.295956	0.207381	0.0365787	0.0149051	0.0658028
ENSMODG00000001113	OPTC	0	0	0	0	0	0	0.101746	0	0.209694	0	0	0	0	0	0
ENSMODG00000001114	WISP1	36.1142	35.3115	40.1914	1160.82	1160.47	1198.46	679.202	684.471	818.337	63.1966	62.5322	65.4473	14.6244	16.8759	17.6587
ENSMODG00000001115		0	0.0780319	0	0.0708252	0	0	0	0	0.0908674	0.475995	0.168092	0.0706709	0.560934	0.0761898	0
ENSMODG00000001116	ZMIZ1	81.9933	91.2618	71.3741	40.7459	36.6376	44.6695	33.8308	33.559	28.2136	59.506	47.9149	44.9092	44.8261	47.4825	51.157
ENSMODG00000001119		0.676162	0.503756	0.392634	0.347496	0.441376	0.386884	1.63949	2.23056	1.38442	2.40917	1.9533	2.02569	1.47265	1.51494	1.62861
ENSMODG00000001121	AHSP	0	0.104624	0	0	0	0	0	0	0	0	0	0	0	0	0
ENSMODG00000001122	RBFOX2	69.6842	76.0695	67.683	157.335	155.571	193.58	126.644	119.915	128.423	134.77	126.617	122.602	103.546	101.299	104.031
ENSMODG00000001125		0.583938	0.771038	0.798372	2.21612	2.01059	3.15268	0.580872	1.33194	0.748222	4.44204	3.13731	4.03464	1.89886	2.5931	2.58503
ENSMODG00000001127	TRIM2	1.03714	1.37037	1.23163	4.02346	3.83136	3.78778	3.21836	3.09764	2.95568	4.75389	4.47932	3.90678	2.92674	2.78076	3.41584
ENSMODG00000001128	PPIF	9.88089	6.91981	11.6	14.9668	13.9364	12.2495	7.48695	6.95862	7.71516	12.7531	11.259	14.1342	9.5253	9.05652	7.61574
ENSMODG00000001129	MSH6	22.8056	20.1668	21.4534	39.6663	39.8533	37.0824	26.1043	24.3705	26.8199	31.4254	32.3349	31.7967	25.8639	24.5911	27.1905
ENSMODG00000001130	KDM4B	29.7137	31.8747	31.0803	28.7229	28.5004	30.7951	43.2699	43.8249	38.6001	28.3889	24.6243	23.1496	21.9615	22.8694	24.0063
ENSMODG00000001131	THSD7B	0.376377	0.287139	0.469146	0.493318	0.361008	0.31722	0.359247	0.331628	0.525441	0.763176	0.530178	0.529394	0.245727	0.280361	0.342587
ENSMODG00000001133	RASD2	0.0698747	0.0333173	0.0987909	0.181442	0.143351	0.302076	0.11295	0.103598	0.0775954	0	0.0358852	0	0	0.0162654	0.0179521
ENSMODG00000001134	ZCCHC24	179.595	175.186	152.018	40.1868	35.0282	40.2902	50.7877	55.588	40.7811	62.0531	62.6866	56.5619	94.1051	92.0791	89.8563
ENSMODG00000001135	KCTD12	50.7742	45.7187	52.4623	514.209	483.577	586.691	123.678	114.101	120.225	35.5165	51.7207	41.3153	40.1523	47.4721	36.008
ENSMODG00000001136	MND1	0.81419	0.85408	0.657787	9.93667	11.1762	10.1868	2.10578	1.54514	3.61661	5.02044	4.34866	6.68034	1.02326	0.530675	1.08774
ENSMODG00000001137	ATP2B4	0.293142	0.268797	0.245939	4.88921	4.80276	5.18383	1.19071	1.05647	0.838873	1.14121	1.06541	1.19773	0.231871	0.27295	0.324428
ENSMODG00000001138	C16orf58	15.5408	16.5288	13.1848	11.9344	10.2862	12.5593	11.6267	14.1828	11.3756	8.70045	9.96152	7.73708	11.1697	14.0351	12.2884
ENSMODG00000001139	RASGRP1	0.0417067	0.0397727	0.0112316	0.180497	0.197055	0.0989895	0.044945	0.0494685	0.0308767	0	0	0.012007	0	0	0
ENSMODG00000001141	IRG1	0	0	0	0	0	0	0	0.171021	0.240178	0	0	0	0	0	0
ENSMODG00000001143		58.5399	65.038	63.1371	92.2288	98.4231	93.5738	46.7702	50.2801	65.6487	65.9263	70.6432	77.8314	31.465	39.471	36.7479
ENSMODG00000001144		9.99553	6.61635	9.40549	7.63385	8.68504	9.56938	16.3475	16.3191	11.4917	39.4021	32.8535	29.9611	15.854	18.833	21.3902
ENSMODG00000001145	ANXA11	167.164	171.909	155.568	115.708	102.628	125.712	133.384	137.661	108.275	119.637	124.169	112.099	202.309	214.616	192.86
ENSMODG00000001146	TMEM254	10.9175	12.8872	10.0035	14.5204	14.7498	14.5588	8.46524	9.39618	8.42757	20.2919	18.6668	19.0308	10.1919	11.2813	12.109
ENSMODG00000001147	OR6V1	0	0	0	0	0	0	0	0	0	0	0	0	0	0	0
ENSMODG00000001148	ZNRF4	0	0	0	0	0	0	0	0	0	0	0	0	0	0	0
ENSMODG00000001149	CPEB2	25.7374	26.6335	27.4911	21.1449	21.067	20.6913	22.1323	21.8578	24.8769	27.0901	22.5392	22.61	24.8287	25.3501	26.0632
ENSMODG00000001150	CLN5	16.725	16.0793	17.1888	14.0556	14.2037	12.7398	17.2482	17.4617	16.3486	24.2325	22.1926	21.8857	22.5529	20.3354	23.963
ENSMODG00000001151	DDR2	220.138	240.322	222.89	138.627	136.948	146.848	184.189	173.813	171.33	195.921	156.936	163.434	205.617	176.197	216.036
ENSMODG00000001152	MCM5	4.00462	3.77625	2.89192	30.1697	27.0379	35.4782	4.87007	4.69682	8.96873	7.39207	7.76694	7.90278	5.75121	4.97864	5.05807
ENSMODG00000001153		0	0	0	0	0	0	0	0	0	0.328272	0	0	0	0	0
ENSMODG00000001154	TG	0.902856	0.739569	0.85099	8.77655	10.9408	10.3377	16.8771	19.7839	23.3687	1.14468	0.784681	1.05969	1.22992	1.28255	1.23712
ENSMODG00000001155		0	0	0	0	0	0	0	0	0	0	0	0	0	0	0.143133
ENSMODG00000001157	FBXL3	34.3339	30.6788	33.6809	29.4756	30.2466	25.6562	39.6603	40.3915	38.2972	34.7336	30.7428	31.5436	37.8318	40.1211	40.7244
ENSMODG00000001159	FAM98B	28.2897	29.6099	30.2737	48.743	47.3964	42.7056	32.4882	33.6805	36.6024	38.6559	32.9824	33.5553	27.2887	26.5388	28.8544
ENSMODG00000001160	FBXO11	53.2615	47.7805	53.6954	67.406	68.3994	59.4407	65.6376	67.1446	61.5969	74.669	65.1789	64.1706	65.5474	61.0345	72.6417
ENSMODG00000001161	LEPR	0	0	0	0	0	0	0.0554395	0.0203397	0.0952156	0	0	0	0	0.0159671	0.0176229
ENSMODG00000001162	ST7L	22.8514	24.7785	21.2263	16.5161	19.0379	14.808	23.6882	26.485	22.478	30.7696	29.9647	30.1051	23.9217	23.2755	23.8414
ENSMODG00000001163		80.8998	70.6168	70.5299	56.2714	51.0967	79.8929	55.9025	54.8698	65.7737	76.0285	95.2619	86.1628	84.2845	87.1413	71.311
ENSMODG00000001164	SLA	2.33406	1.3048	1.64727	0.51087	0.660474	0.600374	1.0119	0.986454	1.40025	0.156064	0.137781	0.139025	0.0919564	0.149882	0.220565
ENSMODG00000001166	SPRED1	7.07095	6.465	7.89169	187.079	176.035	171.287	57.6604	52.137	78.3605	65.0491	66.8625	57.1034	32.3984	34.2769	35.2843
ENSMODG00000001168	HNMT	79.2352	77.7573	88.543	201.109	216.123	176.784	222.585	234.743	211.885	218.455	207.829	207.04	242.869	222.693	236.91
ENSMODG00000001169	FOXN2	37.449	36.7125	32.9782	51.6684	53.4168	45.5595	44.2311	47.6166	48.6567	83.8274	69.2371	69.5389	80.4391	76.3642	83.5902
ENSMODG00000001170	LEPROT	880.474	879.238	813.766	284.287	290.789	274.482	440.4	422.357	403.173	238.437	235.213	244.48	298.482	337.609	333.151
ENSMODG00000001173	HSD17B7	28.1374	25.8941	26.2403	6.63986	6.28435	5.24137	26.4851	25.4081	28.7711	6.39899	6.71973	6.6254	5.5895	5.47165	6.27704
ENSMODG00000001174	TMCO5A	0.0789955	0.112999	0.0319103	0.0683751	0.176796	0.200886	0.297952	0.140545	0.087724	0.0919057	0.0405693	0.170565	0.0451275	0.257439	0.162363
ENSMODG00000001175	KIAA0922	1.01647	1.17812	0.922285	6.00982	6.1598	5.93333	4.39845	3.9508	5.60921	3.65695	3.27671	3.30901	2.59071	2.15501	2.57133
ENSMODG00000001176	C1orf110	0.974259	0.530904	1.34933	0	0	0	0	0.165082	0.154558	0	0	0	0.318035	0.259186	0.715157
ENSMODG00000001177	BMS1	22.9877	18.7201	20.1035	22.4612	23.8528	23.3028	16.4938	16.7249	19.4089	24.1712	21.8263	20.4678	22.2704	22.6363	23.2585
ENSMODG00000001178	SAFB2	11.8599	10.8561	10.0303	11.0036	10.5492	11.3578	13.1014	12.9144	12.8841	13.2906	12.365	12.0074	14.638	14.2377	14.8785
ENSMODG00000001179	TTC39A	1.60385	2.03931	1.72768	0.956333	1.03697	1.30515	0.844988	0.972305	0.831165	0.580524	0.841987	0.831121	0.936587	0.796467	0.842431
ENSMODG00000001180		18.8088	17.9122	19.6496	26.2372	27.9552	24.9484	31.1027	28.4634	34.2589	26.7874	18.1971	17.5639	23.4592	19.2772	23.7406
ENSMODG00000001181		0	0	0	0	0	0	0	0	0	0	0	0	0	0	0
ENSMODG00000001182	INPP4A	9.33345	10.0725	9.84522	11.9027	11.9505	11.3839	10.6572	9.1791	11.8106	7.50585	6.20579	6.65857	4.42931	4.427	4.40498
ENSMODG00000001183	SFRP2	1232.98	1269.67	1217.74	11405.2	11606	12790.5	2512.08	2518.39	2465.36	9470.36	8674.49	9053	633.626	549.63	589.267
ENSMODG00000001184	ZC3H11A	22.0052	21.4918	22.4339	29.9284	26.9595	30.095	37.0216	37.1061	37.712	25.6015	20.3296	20.2792	19.5176	20.2019	21.2216
ENSMODG00000001185	RNF11	97.9489	89.2453	82.8548	132.207	117.204	131.694	118.095	124.517	107.695	129.189	125.011	118.518	90.5805	105.876	95.4271
ENSMODG00000001186	PPP1R21	16.1766	16.3857	19.062	19.189	19.8529	17.3501	15.1746	15.6082	16.3352	17.3089	15.3242	15.1657	12.5929	12.1748	14.4278
ENSMODG00000001188		15.7139	13.8753	16.7928	27.2986	24.645	25.0054	26.1926	21.1038	26.8986	20.2489	17.592	16.3243	18.7453	17.6249	19.6804
ENSMODG00000001189		0	0	0	0	0	0	0	0	0	0	0	0	0	0	0
ENSMODG00000001190	STON1	13.9443	14.6433	18.0608	37.8373	37.1939	35.1791	37.7764	34.3587	39.2965	9.49575	10.4578	9.41483	18.5872	14.9932	16.5196
ENSMODG00000001191	RGS4	0.15111	0.374668	0.219748	0.0261589	0.0225462	0	0.0325686	0.071693	0.0335614	0.0351612	0	0	0.0345297	0	0
ENSMODG00000001192	SOX13	17.8581	18.0573	15.0231	5.93754	5.79423	7.78514	19.7946	19.5005	16.6206	1.05532	1.04815	1.02824	3.62729	4.64529	4.77743
ENSMODG00000001194	CDKN2C	384.388	311.199	300.79	68.1271	67.7296	71.9377	36.3216	52.2245	32.8854	145.292	168.693	159.851	141.792	142.221	120.73
ENSMODG00000001195	SPOPL	42.7783	42.0582	45.3036	110.385	113.639	109.652	93.4746	96.3715	99.2141	54.8897	49.1882	48.2265	56.6611	54.1957	61.7609
ENSMODG00000001196	WNT2B	1.3125	1.48632	1.19292	10.2954	10.7094	9.42898	4.86203	3.50271	3.826	6.108	7.49885	6.80141	2.71798	2.21504	2.95054
ENSMODG00000001197	COA5	13.8154	12.1371	12.4135	11.1304	11.3642	9.99475	8.56331	10.2073	10.8748	10.626	12.2259	13.3843	11.6406	12.4032	12.5373
ENSMODG00000001198	PTPRT	0	0	0	0	0	0	0	0.0267552	0.0250496	0.0524874	0.0231692	0	0	0	0
ENSMODG00000001199	DCHS2	0.0389301	0.0371249	0.0157259	1.32258	1.54652	1.46519	0.304158	0.230876	0.302621	0.351016	0.339883	0.226954	0	0.0181242	0.0200037
ENSMODG00000001201	NXPH2	23.4669	24.8811	24.9575	164.535	173.866	143.072	100.449	98.6754	118.478	14.3275	13.9966	14.2415	6.20043	7.10766	7.01733
ENSMODG00000001204	DNAJC6	0	0	0	0	0.0131466	0.0537763	0.246878	0.167215	0.215264	0	0.0181004	0	0	0.0492253	0.0181099
ENSMODG00000001207	LRRC6	0.905868	0.636531	0.751113	1.09359	0.889204	0.848705	0.616551	0.424127	0.582399	0.332815	0.31831	0.391187	0.217891	0.288556	0.318478
ENSMODG00000001208	RGS5	0	0	0	0	0	0	0	0	0	0	0	0	0	0	0
ENSMODG00000001209	UNC50	39.5228	39.2165	39.6397	47.6904	48.7738	46.2143	43.056	41.9129	52.7772	44.7644	39.7098	44.9281	32.7769	32.6159	35.3655
ENSMODG00000001210	ETNK2	3.36328	3.28555	2.65093	6.88726	8.07798	7.0926	1.41441	2.33514	0.819857	10.2118	12.9755	10.2021	3.74893	4.20094	3.20345
ENSMODG00000001211	CTTNBP2NL	4.6351	4.4375	4.8461	14.3486	13.4654	14.5328	17.9036	17.334	18.5099	16.9814	17.3444	16.0285	9.92694	10.0533	8.92897
ENSMODG00000001212	RET	0	0	0.044844	0	0	0.0112923	0.0119633	0	0.012328	0	0	0	0	0	0.0114085
ENSMODG00000001213	KCNQ3	0.117173	0.0372467	0	0	0	0	0	0	0	0	0	0	0.0892497	0	0
ENSMODG00000001215	PLRG1	18.725	19.5484	20.9669	29.3727	30.2666	26.2984	23.2235	25.8335	24.9893	30.0407	30.9753	31.1245	33.3295	32.821	32.6797
ENSMODG00000001216		7.2262	8.51257	5.75222	5.88677	5.86655	4.9724	6.52758	5.9241	5.07442	15.2071	13.753	13.7671	10.4416	9.40004	11.4669
ENSMODG00000001217	AK4	44.7811	47.3047	46.1815	33.4487	32.2279	32.7665	48.2581	50.5085	38.8369	27.3437	25.7093	24.7657	26.7913	32.888	30.4874
ENSMODG00000001218		2.43625	2.27277	2.65286	1.74198	2.05455	1.13133	3.13908	2.76401	3.94053	3.20411	2.55674	2.24134	2.66247	2.515	3.37451
ENSMODG00000001219	AQP7	1.21977	1.35708	0.821212	1.40771	1.81994	2.68829	2.1908	4.58145	1.5803	1.41911	1.25286	2.6337	6.27132	5.86804	5.43193
ENSMODG00000001220		328.923	306.894	287.46	845.289	849.783	866.273	309.15	268.053	335.804	201.468	248.306	230.375	178.768	185.061	177.351
ENSMODG00000001223	RAB28	41.7457	38.9886	40.314	71.2228	71.1107	60.2787	61.3235	60.4802	65.9347	66.4054	55.5589	63.7774	56.9463	55.3379	59.3649
ENSMODG00000001225	GADD45G	0	0	0	0	0	0	0	0	0.0728396	0	0	0	0.0749411	0.061074	0.134814
ENSMODG00000001226		79.5622	80.0922	74.5631	58.9221	58.1388	59.7704	87.4128	90.134	79.2163	157.315	158.578	157.543	105.979	106.967	109.763
ENSMODG00000001228	MYBL2	0.120277	0.129038	0.133612	3.30539	2.92741	3.16571	0.356445	0.26749	0.901579	0.839605	0.849341	0.558356	1.08219	0.811945	0.664381
ENSMODG00000001230		3.74776	1.31046	2.82597	3.02764	3.72787	2.16026	4.03876	4.29706	5.2717	1.88944	3.07955	1.72631	1.42731	1.1632	0.385147
ENSMODG00000001231		0	0	0	0	0	0	0	0	0	0	0	0	0	0	0
ENSMODG00000001232	CSGALNACT2	17.9295	15.7195	17.7275	14.9214	16.0798	12.5756	10.9745	11.5416	11.4528	9.86505	9.97251	9.26129	11.8571	13.6007	16.4079
ENSMODG00000001235		0	0.0786215	0.0666071	0	0.0615051	0	0	0.0977878	0	0.287755	0.169362	0.14241	0	0.0767656	0.0847259
ENSMODG00000001236	SAFB	60.3796	53.436	56.4533	77.8622	79.9452	70.4724	76.6993	72.6557	81.0218	76.7299	67.4529	65.4955	69.1058	65.1937	65.5438
ENSMODG00000001238	PBX1	133.549	130.321	126.008	79.664	80.2443	77.6796	75.6543	75.8071	63.4608	142.801	122.39	119.165	77.18	83.4165	88.1012
ENSMODG00000001239	FGB	0	0	0.0456833	0	0	0	0	0	0	0	0	0	0.0323026	0	0
ENSMODG00000001240	LHCGR	0	0	0.113166	0	0	0	0	0	0	0.0543218	0	0	0.160038	0	0
ENSMODG00000001241	MGAT4A	0.405293	0.843271	0.446505	1.27565	1.40183	1.27427	0.317645	0.174807	0.286411	0.0857326	0.0756888	0.0954654	0.0841928	0.0343069	0
ENSMODG00000001242	RAVER2	4.36836	4.75564	3.7166	6.62522	6.54659	6.29168	1.83302	2.38433	1.50253	0.539711	0.516189	0.667757	0.662521	0.719904	0.7151
ENSMODG00000001243	FAF1	99.7506	92.7995	88.2762	48.1011	47.304	49.5335	54.6311	54.0122	59.8482	45.1652	44.3501	43.5075	45.77	50.8511	48.893
ENSMODG00000001244	HMGXB4	14.5911	14.0726	14.7888	22.9913	24.0959	24.2533	19.6908	18.9585	19.0389	20.3323	17.8481	18.3587	22.8466	21.0275	20.9587
ENSMODG00000001245	IFT52	13.7023	14.6272	13.1974	23.322	23.8581	20.777	19.1465	19.3452	18.2255	26.0539	25.1548	26.2077	28.5067	27.9925	27.1121
ENSMODG00000001246	KIAA1211L	0	0	0	0	0	0	0	0	0	0	0.0277151	0	0	0	0
ENSMODG00000001247		0	0	0	0	0	0	0	0	0	0	0	0	0	0	0
ENSMODG00000001249	ISX	0	0	0	0	0	0	0	0	0	0	0	0	0	0	0
ENSMODG00000001250	TMEM232	0	0	0	0	0	0	0	0	0	0	0	0	0	0	0
ENSMODG00000001251	DMRTA2	0.0330277	0	0.0533664	0	0	0	0	0.0391743	0	0	0	0	0	0	0
ENSMODG00000001252	FGA	0	0.0386296	0	0	0	0	0	0	0	0	0	0	0	0	0
ENSMODG00000001253		0.062702	0	0.0506572	0	0.140331	0.191342	0.202712	0.148742	0	0	0.0644032	0	0	0	0
ENSMODG00000001254		2.28352	0.907347	0.614954	0.494129	0.993737	2.70993	1.43548	1.12854	1.90188	2.87811	3.51821	3.28702	5.65283	2.4806	3.71563
ENSMODG00000001257		0.536565	0.102337	0.693588	0.371542	1.36098	0.654954	0.231291	0.509138	0.476682	0.499404	0.661347	0.370733	0.367826	0.599526	0.992543
ENSMODG00000001258	SLC5A2	0.39375	0.234682	0.119292	0	0	0.0500654	0	0	0	0	0	0	0	0	0
ENSMODG00000001259		0	0	0	0	0	0	0	0	0	0	0	0	0	0	0
ENSMODG00000001260	SGK2	0	0	0	0.0494417	0.0426135	0.0581038	0	0	0	0	0	0	0	0	0
ENSMODG00000001262	RASGEF1A	0.768088	0.543447	0.500436	0.557594	0.887238	0.604878	10.9741	12.3136	5.91567	2.7385	2.64672	2.7605	16.6454	13.6576	15.3285
ENSMODG00000001263		0.267795	0.340503	0.216352	0.19316	0.29967	0.227001	0.721469	0.952897	0.743461	0.15578	0.13753	0.154191	0.152982	0.20779	0.229338
ENSMODG00000001264	LARGE	42.7519	37.4252	37.4999	31.752	29.1012	34.1886	25.3923	25.6111	22.1845	28.1929	28.492	26.8504	28.2268	30.1946	29.2764
ENSMODG00000001265	IL6	14.7077	14.56	14.4852	141.792	134.906	143.409	22.7179	20.4354	47.054	17.4373	18.5597	18.57	10.6425	9.78186	10.3644
ENSMODG00000001267	FSHR	0	0	0	0	0	0	0	0	0	0	0	0	0	0	0
ENSMODG00000001268	C19orf70	253.736	276.333	253.271	208.187	235.887	216.56	145.294	186.985	164.395	180.267	208.188	211.883	185.949	185.931	186.079
ENSMODG00000001269		0	0	0	0	0	0	0	0	0	0	0	0	0	0	0
ENSMODG00000001270	LMX1A	0	0	0	0	0	0	0	0	0	0	0	0	0	0	0
ENSMODG00000001273		0.401285	0.294367	0.461361	1.9237	1.7962	1.94674	0.981313	1.17161	1.52541	1.41856	1.37919	1.46629	11.3739	9.74348	10.9918
ENSMODG00000001274	MEIS2	184.285	174.269	173.983	66.5128	69.7025	59.1101	83.3884	76.716	69.6671	60.0826	55.5221	55.2825	82.3597	85.0622	90.921
ENSMODG00000001275		1556.24	1520.3	1393.5	1924.31	1926.22	1744.77	1658.11	1944.02	1835.18	1747.71	2355.19	2261.2	2467.05	2353.26	1998.18
ENSMODG00000001277	RAPGEF5	0	0	0	0	0	0	0	0	0	0	0	0	0	0	0
ENSMODG00000001279	FGG	2.7187	2.31682	2.50021	0.725984	0.625722	0.323619	1.02855	1.16637	0.770834	0.336491	0.445605	0.274774	1.02439	1.10414	0.980849
ENSMODG00000001280	SAMHD1	24.1103	24.4028	25.3742	47.819	47.2289	42.4548	46.3856	42.8959	48.128	48.4719	48.6425	44.3721	51.0094	46.2304	48.9469
ENSMODG00000001282	KCND3	0	0	0.040371	0.129756	0.149115	0.254149	1.02315	1.12613	0.72139	0	0	0.0863156	0.114185	0.0465281	0.051353
ENSMODG00000001284	LRAT	192.805	191.727	185.78	7.32489	7.63628	6.10802	17.6359	13.285	16.6187	17.1213	15.499	16.7407	32.1702	31.6347	35.3308
ENSMODG00000001285	CACHD1	12.1013	10.3947	10.0556	8.564	8.66934	9.02589	10.355	11.0232	9.15344	12.5243	12.152	11.5537	11.0128	12.6237	12.5904
ENSMODG00000001286		0.828619	0.987745	1.21337	1.12065	0.772707	0.895553	0.334859	0.307134	0.747643	0.72303	0.744712	0.58147	0.414192	1.06087	0.691884
ENSMODG00000001287	CDCA7L	6.33493	5.32577	4.94965	19.8046	17.3182	18.2718	7.1412	6.03088	6.71092	7.1278	6.97768	8.53091	7.90451	6.82992	5.95344
ENSMODG00000001289	TLDC2	0	0	0	0	0	0	0	0	0	0	0	0	0	0	0
ENSMODG00000001290		0.189193	0	0	0	0	0	0	0	0	0	0	0	0	0	0
ENSMODG00000001291	RXRG	0	0	0	0	0	0	0	0	0.0445247	0.0932942	0	0	0	0	0
ENSMODG00000001292	TIMP3	123.688	125.794	137.248	826.19	876.585	737.963	1188.23	1041.9	909.214	1031.87	975.257	988.445	573.716	638.533	675.014
ENSMODG00000001293	C15orf41	12.3788	12.1049	12.6282	11.0778	10.8001	11.5247	7.1222	8.71001	7.45579	12.8152	15.5162	12.3221	12.4652	14.4565	12.5058
ENSMODG00000001295	TMEM139	0	0	0	0	0.0472902	0.0644806	0	0	0.0351972	0	0	0	0	0	0
ENSMODG00000001296	LRRC52	0	0	0	0	0	0	0	0	0	0	0	0	0	0	0
ENSMODG00000001297		0	0	0	0	0	0	0	0	0	0	0	0	0	0	0
ENSMODG00000001298	SOGA1	10.6589	11.262	11.6286	18.347	16.2198	19.1383	15.3372	13.5764	15.4236	11.0152	10.2846	8.35149	9.5488	11.0149	11.929
ENSMODG00000001300	ELAVL4	0	0	0	0	0	0	0	0	0	0	0	0	0	0	0
ENSMODG00000001301		0	0.0581243	0.0492422	1.52993	1.63693	1.73597	1.24798	0.289175	0.947593	59.1404	50.146	49.9039	7.45127	6.29949	8.51866
ENSMODG00000001302	RBM46	0.035693	0.238265	0.0288365	0.0308943	0.0266276	0	0	0	0	0.0415263	0.0366613	0.0924811	0.244682	0.0664688	0.183403
ENSMODG00000001303	ARPC1A	476.041	474.839	478.336	522.917	524.008	491.32	600.887	600.463	554.028	1499.49	1527.54	1510.31	1523.6	1438.77	1522.26
ENSMODG00000001304		0	0	0	0	0	0	0	0	0	0.101275	0	0	0	0.081053	0
ENSMODG00000001305	MGST3	463.309	516.755	418.49	331.603	339.343	346.169	366.411	432.465	392.931	427.272	472.746	501.72	667.314	688.074	687.035
ENSMODG00000001306		0	0	0.0941033	0	0	0	0	0	0	0	0	0	0	0	0
ENSMODG00000001307	EFR3A	36.4596	38.3448	40.447	74.9046	76.2927	71.5413	85.1934	82.1524	82.7658	72.0369	67.274	65.0391	48.6137	44.0186	50.5259
ENSMODG00000001308	LONP1	56.7417	55.5817	51.3688	55.2669	54.7393	52.3963	62.2678	62.0512	67.0334	47.7165	43.2286	45.4437	48.3538	52.4898	51.5227
ENSMODG00000001310	MAN2A1	115.23	103.412	117.557	73.3345	77.9439	61.9278	58.3606	55.529	54.0358	78.9364	76.6959	75.0317	56.8876	56.115	65.7883
ENSMODG00000001311	DDX20	13.4687	14.6051	12.929	21.4983	19.6907	22.2448	18.4163	19.4109	19.2189	20.4299	20.119	21.2638	22.7518	21.0702	22.2133
ENSMODG00000001313	DSN1	8.73482	8.97606	9.8553	39.2363	41.9068	31.7871	12.172	12.9505	16.8077	24.7926	22.8935	22.3069	11.9586	11.9193	10.4468
ENSMODG00000001314		0	0	0	0	0	0	0	0	0	0	0	0	0	0	0
ENSMODG00000001316	ARPC1B	178.096	177.625	164.285	480.275	476.014	531.823	387.547	365.632	437.002	656.414	660.106	687.982	980.714	937.63	967.552
ENSMODG00000001318	TSGA10	0	0	0	0.0398454	0	0.0468263	0.0496088	0.109203	0.0511209	0	0.0945667	0	0	0	0.0473083
ENSMODG00000001319	ZNF518B	5.48626	6.45781	5.89519	8.41596	8.98266	8.19598	7.90251	8.07504	8.30424	11.6493	8.72232	9.00751	7.9439	7.08089	9.04326
ENSMODG00000001320	SYN3	0.0892243	0	0.0720846	0.231686	0.199689	0.0453796	0.769218	0.370403	0.247708	0.311419	0.778983	0.539424	0.254854	0.332314	0.229233
ENSMODG00000001321	ALDH9A1	51.4464	50.2564	47.9664	59.528	61.4614	62.3513	51.9186	45.1416	57.4789	24.0667	27.5478	24.4786	19.235	20.6786	20.7523
ENSMODG00000001322	CASP2	6.59723	7.48618	5.70178	33.5534	35.6534	35.5304	22.9818	22.5348	25.0169	26.15	23.5329	24.1606	16.1853	15.1903	15.8458
ENSMODG00000001323	RAP1A	151.582	152.985	150.154	151.175	166.043	151.791	189.034	210.157	221.448	329.294	288.208	295.291	330.018	310.117	361.834
ENSMODG00000001324	PDAP1	286.347	230.087	251.715	347.237	374.135	355.858	297.016	296.997	360.49	1336.95	1150.74	1130.12	1166.62	997.878	1068.45
ENSMODG00000001325		0	0	0	0	0	0	0	0	0	0	0	0	0	0	0
ENSMODG00000001327		32.5382	31.7736	30.5091	34.8595	35.7404	30.5785	31.0792	30.7864	30.7455	37.619	32.724	34.5785	28.2987	31.5606	31.7998
ENSMODG00000001329	BUD31	227.605	223.092	239.45	198.572	199.166	190.095	168.232	155.108	158.788	769.664	697.157	698.372	819.429	763.864	710.545
ENSMODG00000001330		0.626753	0.298845	1.39248	0.678114	0.974104	0.796918	0.0562849	0.0619496	0	0	0.429172	0.315764	0	0.194527	0.375723
ENSMODG00000001331	ADORA3	0	0.0366634	0	0	0	0	0	0.0456011	0	0	0	0	0	0.0357979	0
ENSMODG00000001332	MITD1	5.59454	4.92473	5.8816	4.62511	5.35081	4.26808	8.65693	9.69835	10.3545	5.25715	5.56215	4.7699	5.81831	7.58002	8.25549
ENSMODG00000001333	DPH6	6.49199	5.51382	5.77758	8.16538	8.58902	6.70685	6.94141	8.00097	6.36448	8.85114	8.49144	7.79717	7.93884	6.75319	6.25466
ENSMODG00000001335	TMCO1	69.508	63.5351	65.3515	72.708	79.8193	74.3314	79.4843	81.5437	70.0255	92.6976	93.9186	97.5849	92.3331	89.3788	94.748
ENSMODG00000001336	FBXO7	18.4052	19.7998	17.8362	26.6036	26.2776	27.8983	24.8173	21.4541	24.6173	33.3328	30.9644	31.1657	24.8614	27.0569	26.0424
ENSMODG00000001337	LYG2	0	0	0	0	0	0	0	0	0	0	0	0	0	0	0
ENSMODG00000001338	OVGP1	0	0	0	0	0	0	0.0605352	0.133255	0.124761	0	0.0576976	0	0	0	0
ENSMODG00000001339		4.03216	4.08061	3.52352	5.75149	5.37155	5.77561	6.38485	5.97821	6.05402	4.95441	5.02903	4.49522	3.97226	3.54371	4.14374
ENSMODG00000001340	MAP9	1.65154	1.52723	1.49601	5.19818	6.01104	5.39619	5.23145	4.15523	5.33534	3.20241	4.26656	2.67988	2.85899	2.19017	2.10869
ENSMODG00000001343		172.452	162.836	161.028	142.185	142.359	139.77	141.42	146.68	144.359	139.386	146.684	148.676	153.287	149.648	155.329
ENSMODG00000001344	SLC6A3	0	0	0.0152263	0	0	0	0.0203101	0.0670625	0.0418583	0	0	0	0.021533	0	0
ENSMODG00000001346		6.27802	6.45696	6.28764	7.85907	7.47041	7.36239	7.01709	7.5387	6.79885	9.08477	9.43271	9.56718	9.92935	10.0486	10.8507
ENSMODG00000001347	LYG1	0.11902	0.227002	0.0961565	0	0	0	0.128261	0	0	0	0	0	0	0	0
ENSMODG00000001348	AGBL4	0	0	0.0350394	0.0375399	0	0	0.0467383	0	0.048163	0	0	0	0	0.0403833	0.0445709
ENSMODG00000001349	UCK2	116.119	105.211	102.333	57.4763	55.7574	53.9416	59.7805	58.868	59.5022	22.766	21.9385	21.4977	25.6083	28.6472	28.8482
ENSMODG00000001350		12.2517	11.0063	11.2303	11.3291	11.7515	11.9206	8.20063	8.69503	8.95764	21.3958	20.1138	21.1849	19.2436	19.7924	20.2547
ENSMODG00000001351	ATP5F1	266.319	274.697	274.037	310.524	312.754	299.771	295.402	290.86	311.221	443.716	481.952	480.562	438.814	430.711	421.241
ENSMODG00000001352	ROR1	21.0542	20.5728	18.5371	7.66805	7.21741	7.16394	7.82931	5.23192	5.26887	1.63876	1.33255	1.12049	1.86343	1.55313	1.71419
ENSMODG00000001353	NDRG3	17.5458	17.2877	17.225	18.9383	17.5048	22.2325	19.7619	16.8314	19.1481	17.4855	18.7877	17.0455	14.456	13.7337	13.0506
ENSMODG00000001355	BPIFC	0.480321	0.261742	0.388053	0.118784	0.153569	0	0	0.0813873	0.0761991	0.0798314	0	0	0	0	0
ENSMODG00000001356	DNAH11	0.10892	0.123345	0.0714974	0.0471382	0.0964919	0.069246	0.0293443	0.040372	0	0.0475203	0.0489453	0.0587945	0.14	0.0824016	0.0629629
ENSMODG00000001357	CAPS	0	0.430521	0	0	0	0	0	0	0.250669	0	0.115926	0.0974772	0	0.105089	0
ENSMODG00000001358	TXNDC9	13.162	14.6013	15.111	14.0369	14.4968	12.1056	16.615	16.9178	19.666	8.55551	7.73565	8.31483	9.74126	10.188	11.3723
ENSMODG00000001359		0	0	0	0	0	0	0	0	0	0	0	0	0	0	0
ENSMODG00000001360	FAM78B	0	0	0	0	0	0	0	0	0	0	0	0	0	0	0
ENSMODG00000001364	WDR77	44.3596	39.9774	35.7625	52.2767	50.864	53.4222	41.0326	41.7139	51.9689	66.2301	69.7414	68.4435	61.7188	61.6504	59.3693
ENSMODG00000001367	CPSF4	9.6967	9.38717	9.17923	24.6281	26.5975	26.3525	14.5134	13.3601	19.3065	47.3478	42.4045	44.1579	28.2006	29.9591	30.65
ENSMODG00000001368	SP4	1.77759	1.75737	1.80503	3.79711	3.40653	3.40068	2.3374	2.08906	1.62991	8.04471	7.06875	6.18327	5.17986	5.2995	5.17867
ENSMODG00000001369	AQR	31.3339	28.8118	31.0515	50.497	50.4052	52.0811	31.7107	30.2828	32.4589	33.5485	32.7093	30.7996	39.216	34.725	38.6897
ENSMODG00000001370	SPATA6	2.06466	2.0605	1.51288	3.5326	4.33426	4.34688	3.98425	3.64488	3.62581	0.22345	0.24659	0.456164	0.329155	0.491788	0.394752
ENSMODG00000001371	RANBP3	44.4083	45.2879	41.4597	45.6819	45.0115	45.8652	58.9379	58.4058	60.5183	43.4386	38.5163	37.6538	38.7669	39.8996	43.3037
ENSMODG00000001372		0	0	0	0	0	0	0	0	0.0726455	0	0	0	0	0	0
ENSMODG00000001373		0	0	0	0	0	0	0	0	0	0	0	0	0	0	0
ENSMODG00000001374	EFCAB7	3.29581	2.54836	2.68668	7.32453	6.44587	6.01034	7.58339	7.3253	7.84752	3.59263	3.56821	3.7184	3.42633	3.28996	3.02085
ENSMODG00000001375	SP8	0	0	0	0	0	0	0	0	0	0	0	0	0	0	0
ENSMODG00000001377	KCNJ12	0	0	0	0.0480986	0	0	0.0598843	0.0659113	0	0	0	0	0	0	0
ENSMODG00000001378	SLA2	0.0269386	0.051379	0.0870553	0.0466339	0.0803869	0.219216	0.087091	0.0958562	0.0598304	0.0626824	0.055339	0.0697985	0.0615566	0.0501661	0
ENSMODG00000001379		0	0	0.193015	0	0	0	0.257459	0	0	0	0.24539	0	0.545921	0	0
ENSMODG00000001380	MYCBP2	21.4475	25.1669	26.958	74.8229	72.9154	76.4489	75.8957	70.9624	77.8165	29.9823	22.4163	22.5727	35.7404	37.7388	47.5361
ENSMODG00000001384	ACTC1	0.758479	1.20551	0.689374	340.59	293.859	523.577	14.5424	8.05923	43.834	0.110305	0.194764	0.0545897	0.108323	0.0294264	0.0324778
ENSMODG00000001386	FAM131B	0.966105	0.753796	1.20626	18.0927	15.7906	18.1357	14.3864	13.7508	14.3372	2.7589	3.69863	3.71686	3.11073	1.79912	3.42981
ENSMODG00000001387	EIF5B	46.6196	39.9944	45.9153	36.4076	38.796	35.0605	54.405	49.9053	62.7695	33.1035	28.1725	29.6727	38.3927	34.6347	37.3124
ENSMODG00000001388	ITGB8	4.6662	5.33212	4.87479	6.33684	7.26224	5.95355	4.05316	3.79311	3.64065	3.3228	2.25179	2.57091	3.19418	2.80913	4.00989
ENSMODG00000001389		0	0	0	0	0.0251727	0.0343232	0	0	0	0	0.0173291	0.0291427	0.0192761	0.0157092	0
ENSMODG00000001390	FER	9.78019	9.478	11.1529	16.3438	17.2074	14.6732	15.1409	14.7827	15.5384	18.2258	16.9796	14.6263	10.4325	9.6975	11.133
ENSMODG00000001391	TGIF2	13.1659	11.7975	11.6139	12.2782	12.864	12.7069	12.0842	11.128	10.8791	16.2021	15.9012	15.1912	14.8451	16.2649	16.0694
ENSMODG00000001392	WDR1	182.092	183.234	176.833	332.641	320.909	344.939	425.23	391.785	489.973	209.287	202.551	205.733	237.633	228.716	238.113
ENSMODG00000001393	ATG4C	13.615	14.9564	14.8086	21.3621	20.9601	18.8408	21.9304	21.2274	22.9194	21.2693	21.8907	21.5649	17.9191	15.9024	17.947
ENSMODG00000001394	MACC1	0	0	0	0	0.0270804	0	0	0	0	0	0	0	0	0	0
ENSMODG00000001395	GJD2	0	0	0	0.0458911	0	0	0	0	0	0	0	0	0	0	0
ENSMODG00000001396	TMEM196	0	0	0	0	0	0	0	0	0	0	0.0217642	0	0	0	0
ENSMODG00000001397		0	0	0	0	0.0593619	0.0809404	0	0	0	0	0	0	0	0	0
ENSMODG00000001398	RFX2	7.11746	5.94193	6.62568	11.9801	12.6956	11.7742	11.545	10.3408	11.0217	9.36947	10.1943	9.21009	12.1275	10.8924	10.5793
ENSMODG00000001399	SLC5A9	0	0	0	0	0	0	0	0	0	0	0	0	0	0	0
ENSMODG00000001402	TWISTNB	29.5403	25.4397	25.4486	39.1033	35.7268	35.1843	27.7735	26.7253	35.0638	31.2118	30.8449	29.3206	34.2674	37.8201	35.2754
ENSMODG00000001404	MAP2K3	81.2014	80.778	77.806	81.8801	82.6677	86.0502	55.1665	49.038	66.06	277.404	262.265	252.155	121.462	118.668	123.885
ENSMODG00000001405	FERD3L	0	0	0	0	0	0	0	0	0	0	0	0	0	0	0
ENSMODG00000001406		266.486	281.314	209.537	640.733	598.913	788.809	538.916	531.386	537.756	335.617	335.626	307.197	447.204	431.81	438.148
ENSMODG00000001408	C17orf103	17.3522	15.4969	11.0148	9.65527	8.93826	11.3469	16.7702	18.7847	16.9755	12.978	13.0136	14.3919	28.6368	24.6201	18.9646
ENSMODG00000001409	REV1	8.17705	7.16132	7.68484	18.6476	18.4003	18.4178	20.807	22.2084	21.7563	12.7363	11.2614	12.3086	9.66668	10.4107	10.3584
ENSMODG00000001410	TMEM11	20.0489	23.4096	18.7102	21.1953	20.2729	21.3766	18.8724	18.0858	18.9782	55.3278	57.7158	59.3792	60.9231	60.6426	62.9903
ENSMODG00000001412	TWIST2	31.1141	23.6986	22.5255	14.165	17.6349	16.2357	20.9018	20.3694	21.3146	29.3824	24.9026	27.2214	29.3163	30.0997	27.1996
ENSMODG00000001413	FOXD2	9.61537	10.2626	7.92262	7.88171	6.22315	9.65122	13.3127	16.2387	11.8092	15.5578	13.7352	14.7392	20.6622	20.2778	17.7343
ENSMODG00000001414	RTCB	131.765	135.009	128.083	116.807	116.254	123.128	88.6791	82.5212	89.7257	135.298	137.027	133.387	109.443	113.932	117.718
ENSMODG00000001415		1.73511	1.80507	0.977012	2.61683	2.31427	2.48698	1.72818	1.62147	2.27716	2.78333	2.21423	2.13432	1.95238	2.08069	1.99926
ENSMODG00000001416		0	0	0	0	0.460708	0	0.332753	1.09873	0	0	0	0.800048	0.352789	0	0.317323
ENSMODG00000001417		0.170718	0.759742	0.919491	31.0555	30.3751	25.5851	2.51431	1.65366	4.26558	8.04405	6.34182	6.43841	1.46288	1.58959	1.95911
ENSMODG00000001418		0	0	0	0	0	0	0	0	0.316061	0	0	0	0	0	0
ENSMODG00000001419	FOXE3	0	0	0	0	0	0	0	0	0	0	0	0	0	0	0
ENSMODG00000001420	LPCAT1	285.313	256.323	278.716	42.4951	43.304	40.2439	84.6441	91.3016	73.4542	56.2853	48.8555	50.7358	141.407	141.237	161
ENSMODG00000001421	DHRS7B	66.6418	65.2231	59.9563	48.1923	53.0268	47.759	43.2425	44.2329	44.0222	92.6319	92.0836	95.7882	101.833	106.915	100.87
ENSMODG00000001422	SCG5	0.0209007	0	0.0337714	0.0180907	0.0155923	0.0212602	0	0	0.0696302	0	0.0644032	0.0180513	0.0238797	0.019461	0
ENSMODG00000001423	DLGAP4	73.8622	88.2233	79.5447	276.542	268.877	312.204	459.146	442.948	371.279	65.3384	67.0034	66.8274	78.292	69.796	79.1667
ENSMODG00000001424		0	0	0	0	0	0	0	0	0	0	0	0	0	0	0
ENSMODG00000001425		125.34	117.35	111.717	157.682	167.894	168.274	143.275	137.832	163.139	136.378	158.189	154.49	160.888	184.037	156.969
ENSMODG00000001426	GREM1	0.176921	0	0.285871	2.45017	4.61953	3.95922	14.2994	9.44313	8.84116	52.0764	43.4314	45.9934	2.6278	0.988408	0.545452
ENSMODG00000001427	AAR2	23.018	24.0066	20.8131	25.9551	25.1161	25.4298	19.572	21.7743	21.3535	28.9334	26.9976	28.306	27.9161	28.8741	29.0484
ENSMODG00000001428		0.861328	1.4785	1.11339	0.596423	1.02811	0	0.371283	0.612975	0.3826	1.60335	1.06164	0.446343	1.37773	1.2832	2.65549
ENSMODG00000001430	ADCY8	0.292423	0.378457	0.303749	14.3006	13.6813	15.0426	7.02286	6.24319	6.51787	8.99135	8.73179	8.35243	0.930714	0.894635	1.07327
ENSMODG00000001431		0	0	0	0	0	0.0784915	0	0	0	0.0448875	0	0	0	0	0
ENSMODG00000001433		0	0	0	0	0	0	0	0	0	0	0	0	0	0	0
ENSMODG00000001434	SCEL	0	0.100014	0.0211827	3.01834	2.9927	3.09376	0.847654	0.870768	1.48494	0.0610087	0.0538613	0.0226449	0	0.195306	0.10778
ENSMODG00000001435		91.0425	97.849	83.6608	107.011	109.369	106.831	93.1834	92.2744	104.429	387.604	346.623	360.286	303.709	302.182	316.069
ENSMODG00000001436		20.8393	20.0626	20.4026	29.7758	31.0337	30.3808	26.9575	27.595	31.7981	43.6319	36.6412	38.8132	32.5337	33.5865	33.4318
ENSMODG00000001437	IRX4	0	0	0	0	0	0	0	0	0	0	0	0	0	0	0
ENSMODG00000001441	FMN1	1.39803	1.28093	1.12948	1.28126	1.04296	1.08748	0.679441	1.07296	0.791475	2.42383	1.88646	2.10711	0.81431	1.17411	1.2677
ENSMODG00000001442	HDAC9	1.47619	1.64236	0.874588	1.25643	1.30317	2.05217	0.954487	1.1381	0.95626	0.0572482	0.0758121	0.169993	0.22488	0.206176	0.303408
ENSMODG00000001444		0	0	0	0	0	0	0	0	0	0	0	0	0	0	0
ENSMODG00000001445		137.156	167.459	193.076	210.002	232.936	221.957	235.705	263.741	263.66	336.672	362.866	329.798	440.437	318.304	389.753
ENSMODG00000001446	IRX2	1.2395	1.44059	2.09667	1.97808	2.13834	2.52164	1.92012	1.9296	1.33344	11.176	12.0151	11.0063	6.99232	7.28537	6.68743
ENSMODG00000001448	PRDM4	6.83884	6.55605	6.04855	8.11582	6.88757	8.36609	6.76863	6.66004	7.47458	19.3469	18.7625	20.0511	12.913	12.4674	11.5963
ENSMODG00000001449	TNFRSF13B	0.163789	0.312388	0.330814	0	0.0610947	0.166606	0.176506	0	0	0.190557	0.168232	0	0.093567	0	0.168321
ENSMODG00000001450	SLC2A9	1.54702	1.3905	0.890693	2.83198	2.98476	2.58655	1.87793	1.75056	1.34277	2.27567	2.46568	1.9965	1.42214	1.29145	1.15126
ENSMODG00000001451	IRX1	0.449217	0.178495	0.211706	0.453627	0.363051	0.456944	1.21024	1.37645	0.997706	1.87277	1.80717	2.1662	2.09575	1.88223	2.65448
ENSMODG00000001452		1.25886	1.20049	1.52556	2.17924	3.05219	1.28052	4.40898	1.49314	0.69898	1.83075	3.5558	1.63087	1.07872	1.75823	0.970275
ENSMODG00000001453	CD2BP2	102.407	99.4315	90.2469	146.694	148.817	151.838	100.471	103.672	94.3094	411.952	401.002	421.456	280.609	306.953	304.637
ENSMODG00000001455		40.5017	20.4016	23.5624	59.3507	44.0607	35.6184	41.5774	44.4607	48.9364	7.33936	15.8702	14.3711	17.131	22.9846	11.5566
ENSMODG00000001456	QPRT	10.0624	14.4464	10.4521	10.7195	9.40405	9.67311	6.31557	6.55773	6.87645	19.5544	19.6486	19.6733	16.5501	18.8415	17.9545
ENSMODG00000001457		0	0.239607	0	0	0	0	0	0	0	0.058464	0.10323	0.0868016	0	0	0
ENSMODG00000001458		16.7051	15.1826	16.0306	1.42555	1.87227	1.51576	4.56393	4	3.39664	1.18619	0.966665	0.745093	5.10755	6.06111	4.59408
ENSMODG00000001460	BDP1	8.33133	8.60492	8.94512	13.0512	13.5515	12.235	13.9334	13.1218	15.6423	13.5595	11.0825	10.1603	11.2145	11.2504	13.3528
ENSMODG00000001462	DRD5	0	0	0	0	0	0	0	0	0	0	0.0701847	0	0	0	0
ENSMODG00000001464	SNX13	36.7369	35.4219	34.2059	30.6223	29.99	31.8775	27.8077	27.3041	26.9586	34.4849	35.7458	35.6874	39.5292	35.4393	37.2301
ENSMODG00000001465	EPHA1	0	0	0.0512959	0.0824348	0.236833	0.0968773	0.0684226	0.0753089	0.0352541	0.0738692	0.163038	0	0	0	0.0652497
ENSMODG00000001467		0	0	0	0	0	0	0	0	0	0	0	0	0	0	0.0694963
ENSMODG00000001468	TBC1D10B	28.3834	28.2224	24.9861	30.0541	26.9577	31.0484	23.7998	22.1725	19.1001	76.0965	74.4389	79.3305	76.1136	77.2174	73.5653
ENSMODG00000001470	CMPK1	110.891	107.742	107.798	123.979	118.682	118.162	83.7446	86.4528	89.1179	87.3062	86.0936	85.777	71.3015	79.7523	75.3675
ENSMODG00000001471	PWP1	22.501	20.5588	19.749	25.0331	25.355	25.764	17.7735	17.2567	19.7543	39.0618	39.4467	38.9178	29.8133	32.3041	31.4772
ENSMODG00000001472	LONRF2	97.0699	89.1227	99.2285	22.5059	21.009	23.1956	58.9505	62.2232	44.5573	34.6002	31.016	28.0173	106.112	121.556	109.446
ENSMODG00000001473		0	0	0	0	0	0	0	0	0	0	0	0	0	0	0
ENSMODG00000001474	GOLT1A	0	0	0	0	0	0	0	0	0	0	0	0	0	0	0
ENSMODG00000001476	MYLPF	0.431294	0.274197	0.464592	0.37331	0.429005	0.292476	0.61971	1.36416	0.47895	6.35589	4.13463	3.9733	2.46384	2.00793	3.39809
ENSMODG00000001478	T2R41	0.208474	0.0994036	0	0.0902232	0	0.530151	0.786315	0.247272	0.578773	0	0	0	0	0	0
ENSMODG00000001481	SLAIN1	0.0487423	0.0232411	0	0.0632839	0.127269	0.0247904	0.0525269	0.0289067	0.162384	0	0.0250324	0.0420974	0.0278448	0.0226924	0
ENSMODG00000001482	CHST10	15.5902	14.8857	14.9492	18.7884	19.5331	18.7239	16.676	15.0588	15.4701	10.3037	9.21551	9.01544	17.8344	20.2833	19.2339
ENSMODG00000001483	GAS7	17.6443	17.952	18.4942	1.13547	1.46799	1.66801	2.89809	1.94498	2.25803	4.12084	4.44653	4.24875	0.599529	0.549666	0.606665
ENSMODG00000001484	DOCK7	48.0976	47.6606	49.1308	85.754	80.4613	94.9806	118.77	114.526	103.483	56.7155	55.9994	52.2224	54.2589	50.4146	54.9586
ENSMODG00000001485	CHI3L2	0	0	0	0	0	0	0	0	0	0	0	0	0	0	0
ENSMODG00000001489	PDCL3	48.0092	42.0271	51.1305	50.6062	54.8128	47.9371	75.0075	71.1195	88.8314	42.8988	46.1731	42.0507	74.0154	60.1299	60.1544
ENSMODG00000001490		1.45977	1.42371	1.71542	3.27364	3.39079	3.46471	2.70527	2.34793	2.64036	0.694773	0.692891	0.802301	0.240066	0.236833	0.181838
ENSMODG00000001491	MBL2	0	0	0	0	0	0	0	0	0	0	0	0	0.164256	0.066931	0
ENSMODG00000001493	DENND2D	1.05339	0.968671	0.63828	0	0	0.114805	0.121627	0	0.0417781	0.525236	0.231851	0.292431	0.730719	0.630536	0.927895
ENSMODG00000001494	STIL	2.89925	2.7807	2.5577	4.91798	4.88516	5.8813	3.82466	3.69574	3.55267	2.83028	2.841	2.89256	3.44575	3.11844	3.18496
ENSMODG00000001497	TGFB1I1	149.314	154.296	124.747	137.686	126.593	150.569	106.627	103.827	95.9337	35.5613	36.4067	32.5339	47.3013	50.3738	40.9976
ENSMODG00000001498	RCVRN	0	0	0	0.139557	0	0	0	0	0	0	0	0	0	0	0
ENSMODG00000001499		12.1583	13.2959	9.55579	2.74531	3.25348	2.89021	3.27558	3.05662	2.86177	13.9916	13.9813	12.9548	13.0608	13.4127	14.8715
ENSMODG00000001500	LYAR	10.9191	10.281	9.65907	25.3425	27.0498	20.8079	22.1685	21.8313	32.514	32.3219	29.4107	28.6895	48.9279	38.6731	42.7545
ENSMODG00000001501	CNBD2	0	0	0	0	0	0	0	0	0	0	0	0	0	0	0
ENSMODG00000001502	TAL1	0	0.0192276	0	0	0.0150416	0.0205093	0.130368	0.0956593	0.067171	0.0234576	0	0.0174138	0	0.0187737	0
ENSMODG00000001503		15.3143	18.1836	16.7392	19.883	21.1693	14.3559	18.7685	18.1643	21.1746	20.6119	21.744	18.8024	21.614	21.1095	17.4353
ENSMODG00000001504	SCAND1	156.919	139.833	124.66	87.9042	89.4379	109.583	86.2648	96.0561	81.6249	125.336	138.316	145.057	220.314	226.567	199.703
ENSMODG00000001505	ZNF48	50.3964	53.7713	45.0656	59.8021	54.3414	63.1407	57.6998	61.7847	53.6807	174.913	169.335	171.335	177.646	185.447	177.507
ENSMODG00000001506	ANGPTL3	0	0	0	0	0	0	0	0	0.0349378	0	0	0	0	0	0
ENSMODG00000001507	EDNRB	1.85681	2.37999	2.50021	4.38949	5.58555	4.46802	9.46703	10.4198	10.975	55.1914	49.4433	49.6967	7.45935	10.0388	9.62304
ENSMODG00000001508		0	0	0	0	0	0	0	0	0	0	0	0	0	0	0
ENSMODG00000001509	PDZK1IP1	0	0	0	0	0	0	0	0	0.0411165	0	0	0	0	0	0
ENSMODG00000001511	PLEKHA6	0.567133	0.688336	0.791417	11.6697	9.94266	12.1409	3.19475	2.01804	3.12036	0.119967	0.132391	0.155851	0.147266	0.0960124	0.132461
ENSMODG00000001512		0	0	0	0	0	0	0	0	0	0	0	0	0	0	0
ENSMODG00000001513	DCTPP1	7.68454	7.47625	6.08294	22.3393	21.9468	23.4502	7.02649	6.72092	9.09393	31.3818	32.5687	33.7209	25.7631	24.8987	25.0875
ENSMODG00000001514	USP1	18.3043	16.3713	16.5792	37.5092	35.7781	34.2315	26.7704	26.0035	26.5553	23.5444	23.3357	21.8477	17.4277	17.167	18.1487
ENSMODG00000001515	POU4F1	0	0.0689023	0	0	0	0	0.0778628	0.0856992	0.160472	0	0	0.0624026	0	0.0672758	0
ENSMODG00000001516	ZBTB49	7.02495	6.84974	7.4929	6.55873	6.83063	6.10202	7.61293	6.27265	7.75733	8.58627	8.3911	9.06679	8.74769	9.5911	9.24725
ENSMODG00000001517	ARMC5	6.55644	6.94348	5.29697	6.92944	6.77049	7.61696	7.21427	6.87618	5.93967	3.97457	4.96213	3.84462	3.46949	3.91994	2.837
ENSMODG00000001518	GLP2R	0	0.0562392	0	0	0	0	0	0	0	0	0	0	0	0	0
ENSMODG00000001519		1.1816	0.78877	1.43193	1.73867	1.0578	0.841352	0.127335	0	0.262433	0	0	0	0.135002	0	0
ENSMODG00000001520	CEPT1	79.6098	72.3194	68.4983	44.0817	45.7963	38.6799	54.3408	52.8612	51.6867	88.3134	84.2061	84.3705	91.8191	87.2111	93.3367
ENSMODG00000001521		0	0	0	0	0	0	0	0	0	0	0	0	0	0	0
ENSMODG00000001522	ASAP1	27.996	28.05	26.4866	33.6839	34.1815	31.8934	33.0648	31.7016	30.7718	50.0943	44.2639	42.9665	30.1249	30.1671	32.2729
ENSMODG00000001523	ADAMTS16	0.0167021	0.0159276	0	0.0578263	0.0623002	0.0509681	0.0179989	0.0594311	0.0741901	0	0.0171552	0	0	0	0
ENSMODG00000001524	MAT1A	3.5993	3.4324	2.55078	4.64577	3.90995	4.43199	2.99414	2.02223	2.80491	3.67327	2.9835	2.89046	1.65936	1.82268	1.23297
ENSMODG00000001525	RNF219	3.06165	3.22091	2.74835	6.64611	7.74038	6.40164	8.40554	7.55107	7.28558	7.5198	6.41421	7.53404	6.60739	6.10876	7.0169
ENSMODG00000001526		5.67328	4.99404	5.68819	5.74156	6.12066	5.20858	7.49331	7.10869	7.62479	5.44961	5.2893	5.17625	4.15507	4.14473	5.47149
ENSMODG00000001528	AHR	1.7987	2.05273	2.16785	5.41079	4.83951	6.86866	6.6095	8.91851	7.43312	2.2985	2.75611	2.64857	1.34759	1.64735	1.48484
ENSMODG00000001530	STX18	16.6789	16.3542	17.257	41.9453	43.5584	37.2578	24.4892	21.485	26.0977	34.5946	32.3056	33.3003	18.3842	19.2537	21.9272
ENSMODG00000001531		0	0	0	0.0334739	0	0	0	0	0	0.989859	0.675282	1.10223	0.176742	0.0720187	0.238461
ENSMODG00000001532	DYDC1	0	0	0.0747682	0	0	0	0	0	0	0	0	0	0	0	0
ENSMODG00000001533	PHF20	23.95	23.506	24.5804	22.8955	22.0938	19.5345	25.2546	25.1345	23.9408	31.5879	26.7915	27.1033	34.3832	33.5703	36.2953
ENSMODG00000001534		0	0	0	0	0	0	0	0	0	0	0	0	0	0	0
ENSMODG00000001535	MSX1	1.49392	1.6405	0.804629	5.4074	5.33606	5.71009	4.53704	4.08085	5.17806	12.9565	14.2286	13.0981	7.39637	8.51471	7.90893
ENSMODG00000001537	AGR3	0	0	0	0	0	0	0	0	0	0	0	0	0	0	0
ENSMODG00000001538		3.59834	3.12951	3.13967	4.36039	4.23065	3.7188	4.31204	5.22403	5.21069	2.61232	2.66109	2.61054	1.48004	1.31339	1.68625
ENSMODG00000001539	KANK4	9.14991	8.66229	7.03001	17.0325	16.65	18.3612	10.9699	12.1133	9.22044	11.4954	11.7008	10.8857	18.1002	17.8279	17.2703
ENSMODG00000001540	KIAA0947	13.5596	12.9518	14.7721	19.897	19.3296	17.6825	19.9055	18.8982	21.1346	26.3736	22.3922	21.1918	22.46	19.9308	23.5333
ENSMODG00000001542	CYTL1	0	0	0	0	0	0	0	0	0.0920954	0.0964854	0	0	0.758019	0.308878	0.170454
ENSMODG00000001543		0	0	0	0	0	0	0	0	0	0	0	0	0	0	0
ENSMODG00000001544	AGR2	0	0	0	0	0	0	0	0	0	0	0	0	0	0	0
ENSMODG00000001545	FAM213A	8.87004	8.54333	8.59936	4.91362	4.49971	3.87973	4.49262	2.52499	3.34904	3.0959	2.18657	2.91111	1.52015	1.81699	2.37003
ENSMODG00000001547	DHRS7C	0.198634	0.441988	0.401192	0.372513	0.790318	0.404102	0.713523	0.785335	0.735273	0.308129	0.782088	0.343109	0.491716	0.246602	0.510327
ENSMODG00000001548	DRAM2	66.8166	64.494	53.4181	29.0677	26.527	28.6048	22.9163	21.9148	23.4857	41.6397	41.4163	45.3632	52.9734	46.2008	48.0062
ENSMODG00000001550		0	0	0	0	0	0	0	0	0	0	0	0	0	0	0
ENSMODG00000001551	TSPAN13	0.0805508	0.230447	0.0976158	0.244024	0.240369	0.491618	0.130208	0.191083	0.134177	0.328003	0.165472	0.417417	0.276096	0.750023	0.786408
ENSMODG00000001556	TSPAN14	34.3375	30.3996	30.9209	34.2913	33.8861	32.5262	18.2367	17.816	18.1006	48.4198	50.6298	49.3422	37.8453	38.3545	36.0629
ENSMODG00000001557	RBM39	71.2225	70.7255	73.4364	100.322	96.9842	91.7129	104.561	110.722	110.266	90.9917	88.8937	86.7109	89.4274	97.7627	88.6887
ENSMODG00000001558	PPP1R15B	40.0816	38.9634	41.4416	62.7658	64.5116	60.0306	57.5246	58.3349	57.0589	52.5197	47.0904	46.1027	38.1402	36.705	39.477
ENSMODG00000001559	BTBD11	0.288268	0.377989	0.203781	0.0779727	0.0940859	0.128287	0.0194157	0.0854791	0.0200075	0.104806	0.259078	0.0622423	0.267602	0.335515	0.370307
ENSMODG00000001560		0	0	0	0	0	0	0	0	0	0	0	0	0	0	0
ENSMODG00000001562	ROMO1	324.032	241.659	317.316	306.619	280.332	268.525	258.027	294.299	267.989	297.021	415.059	411.631	475.5	523.951	388.11
ENSMODG00000001563		0	0.0954518	0	0.346545	0.298685	0.509075	0	0	0	0	0.102809	0	0	0	0
ENSMODG00000001565	LRIF1	3.84165	3.56782	3.99541	5.18627	5.27205	4.21393	5.36029	5.74675	6.08082	3.50221	3.44528	3.29316	2.76782	2.85628	3.00516
ENSMODG00000001566	JMJD6	15.4244	15.9981	16.3155	28.4218	27.1657	26.0417	20.392	17.7291	24.8101	25.7153	25.1526	28.0853	21.6198	23.0235	21.6524
ENSMODG00000001567		0	0	0	0.979971	0.460708	0.314089	0.443671	0	0.114299	0.119747	0.211437	0	0	0	0
ENSMODG00000001568	ITGAL	0.0433134	0	0	0.243686	0.500845	0.594789	0.443426	0.410993	0.480992	0	0	0.0374085	0.0494869	0.0403299	0.022256
ENSMODG00000001570		13.2022	10.6228	12.666	23.6878	25.4435	21.403	11.7079	15.333	18.7844	33.2796	39.8336	38.3642	25.4542	25.8661	25.0152
ENSMODG00000001571		0.080661	0.0512805	0.0434442	0	0.0401164	0	0	0	0	0.0312811	0	0	0	0	0
ENSMODG00000001572		0	0	0	0.444045	0.306176	0.208737	0.11057	0	0	0	0	0.0886156	0	0	0
ENSMODG00000001573		0.149796	0.071425	0.181531	0	0	0.380932	0.0807136	0.0888369	0.249522	0.0871386	0.15386	0	0.171147	0.209217	0.230912
ENSMODG00000001574	RBM26	27.3988	24.4335	27.3045	42.3541	42.1617	39.0182	45.231	43.4241	45.5571	48.7625	42.6544	46.2271	37.0234	33.4821	36.041
ENSMODG00000001575		215.625	231.802	184.263	236.111	239.32	280.836	210.92	208.765	225.624	216.626	231.744	228.021	199.156	220.182	207.245
ENSMODG00000001577		6.28675	6.88955	4.91072	6.28332	6.01153	6.2889	7.5235	7.29195	5.39997	16.2044	14.8411	14.5192	19.6436	22.5416	21.2383
ENSMODG00000001578	CD53	0.0500466	0.143178	0.0404328	0	0	0	0	0.415523	0.166729	0	0.0514044	0	0.17154	0.0465993	0.102863
ENSMODG00000001579	CRY1	30.1306	28.4986	27.1616	16.3087	15.7101	14.6981	15.1291	16.0675	15.6815	15.9514	14.6308	14.8905	22.6062	24.1183	23.16
ENSMODG00000001580	MFSD11	37.979	33.9934	37.8683	21.7681	23.7106	19.9464	24.5096	24.4689	21.2901	28.8353	31.3722	30.4719	30.5661	28.236	28.7668
ENSMODG00000001582	BZW2	17.5845	15.5924	14.0998	13.8853	14.3349	13.7627	7.21901	6.32509	7.7327	6.15289	6.92588	6.09013	14.3507	15.1422	16.0331
ENSMODG00000001583	PIK3C2B	0.925179	0.895253	0.94531	6.27682	5.51145	6.08943	3.02037	2.82408	2.06992	5.82512	5.42218	5.14683	1.13477	1.07681	1.3283
ENSMODG00000001584	ASB3	25.6553	26.8125	29.1271	19.3305	16.6608	15.2699	14.3872	13.573	15.4406	35.9322	31.2171	31.7754	29.1714	27.4398	29.0839
ENSMODG00000001585		23.3282	27.1948	24.0424	26.5259	25.6086	28.4213	18.6396	18.3588	20.9315	27.0891	26.3754	28.6514	20.7247	26.2225	26.5261
ENSMODG00000001586		29.6726	29.8087	31.2315	51.6281	56.2138	49.153	54.2706	52.4788	58.7756	57.4488	59.792	53.0806	58.7461	57.9992	60.7547
ENSMODG00000001588	PRR14	20.7092	22.542	18.5476	17.925	15.6702	18.4774	23.8794	23.8264	23.0303	22.8891	21.4534	20.9522	26.7031	28.2905	25.8428
ENSMODG00000001589	MTERFD3	5.936	6.44697	4.32946	5.35203	4.42837	5.6188	6.66345	8.89869	6.31723	17.9367	14.9886	15.1667	19.1217	15.8137	21.012
ENSMODG00000001590		0	0	0	0	0	0	0	0	0	0	0	0	0	0	0
ENSMODG00000001591	RBM12	25.744	25.708	23.1353	35.1705	35.0014	34.2136	30.8597	30.8739	33.545	42.9538	37.5182	39.072	28.1487	29.9883	29.6121
ENSMODG00000001592	SPRY2	17.1927	17.1845	15.6727	41.5402	41.9076	45.4512	64.9953	60.4136	89.1318	38.0796	40.7954	37.5588	40.8621	45.9707	39.0218
ENSMODG00000001593	CHAC2	2.11164	3.30826	3.29015	3.39439	5.06354	4.90964	2.11306	1.96792	3.01496	5.61542	4.49279	5.60157	3.10194	3.93238	2.9451
ENSMODG00000001594	FAM49B	24.2263	21.2628	24.5522	44.1652	44.5034	37.7278	33.4428	31.0235	42.4379	40.7194	35.3985	38.0975	23.6376	23.0067	25.7229
ENSMODG00000001595	C12orf23	34.9807	35.6996	41.6478	106.946	105.072	111.429	53.1282	45.8582	63.0393	86.0361	90.2445	84.4518	40.434	51.0472	48.1418
ENSMODG00000001599		0	0	0	0.179874	0	0	0	0	0	0	0	0	0	0	0
ENSMODG00000001600	ANKMY2	37.2869	37.6581	36.1981	41.8049	43.3397	42.4086	31.4255	26.2114	27.2391	48.1517	42.1986	45.6492	43.6427	44.1936	44.0158
ENSMODG00000001601	MGAT5B	0.122414	0.0583689	0.0494493	0.0529782	0.0913232	0.108955	0.0824494	0.108897	0.118948	0.035605	0.0943014	0.18502	0.174828	0.0997342	0.0943512
ENSMODG00000001602	FBRS	41.9398	44.0301	34.4363	43.2491	43.1253	46.902	43.9892	46.8666	40.8385	83.7606	69.9852	67.0165	80.1233	75.4366	78.9747
ENSMODG00000001603	GUCY1A3	6.48353	5.16597	6.30635	82.1105	85.3447	70.463	128.661	123.042	91.0885	9.67704	9.63865	8.39946	5.79941	4.24968	5.34789
ENSMODG00000001605	MDM4	38.0304	39.8526	39.708	27.3382	25.5663	25.4619	23.0965	22.6814	21.8917	13.1237	10.3173	8.62897	15.2815	14.1543	17.2229
ENSMODG00000001607	SOSTDC1	0	0	0.0333176	0.142781	0.153827	0.251694	0	0	0	0	0	0	0	0	0
ENSMODG00000001608		0	0	0	0	0	0	0	0	0.111837	0	0	0	0	0	0
ENSMODG00000001609		0	0	0.0363062	0	0	0	0	0	0	0	0	0	0	0	0
ENSMODG00000001611	SH2D4B	0	0	0	0	0	0	0	0	0	0	0	0	0	0	0
ENSMODG00000001618	POGK	13.4535	12.6303	12.0152	17.9131	17.2438	18.0289	19.8243	18.3837	19.3508	20.4469	18.3276	17.4485	10.0825	9.98253	11.0484
ENSMODG00000001619	PHKG2	31.2231	30.9389	30.9662	23.6705	24.6853	23.8749	24.6748	23.0717	25.4269	18.0377	20.348	18.8456	21.9781	24.4609	25.2271
ENSMODG00000001620		7.79297	7.31727	9.29865	15.6179	16.1442	11.9515	10.2715	11.8029	12.9811	17.0172	14.9005	14.1342	9.7256	9.60047	10.596
ENSMODG00000001625	TADA1	6.9223	9.11269	7.90252	11.853	13.1349	10.1028	10.4599	8.74605	10.361	9.45424	12.2881	11.6323	11.1757	10.9293	11.0574
ENSMODG00000001626	RYR3	0.0179443	0.0171123	0.0144973	0.0155318	0.00446227	0	0	0	0	0	0	0	0	0	0
ENSMODG00000001627	C16orf93	9.09179	6.5176	7.59857	8.14083	8.13918	7.71745	6.82463	7.36275	7.24154	6.4925	6.37591	5.03632	5.08638	4.26196	4.83279
ENSMODG00000001629	RIC8B	138.997	132.25	123.114	139.418	135.266	132.81	112.555	111.446	121.913	172.111	171.671	169.174	143.256	135.539	135.021
ENSMODG00000001630	GUCY1B3	14.1216	15.6969	17.6583	169.02	178.625	151.696	183.069	181.117	176.064	79.8101	76.3113	77.5805	61.934	49.9433	57.0942
ENSMODG00000001631	ERLEC1	242.996	230.805	248.356	164.007	184.893	146.311	166.617	158.686	173.578	221.998	190.021	199.726	183.566	176.881	225.582
ENSMODG00000001632		0	0	0	0	0	0	0	0	0	0	0	0	0	0	0
ENSMODG00000001634		0	0	0	0	0	0	0	0	0	0	0	0	0	0	0
ENSMODG00000001635	ARHGEF5	3.25931	2.95797	3.80788	20.1044	19.0544	21.4945	19.3508	17.2743	18.622	4.86332	4.082	4.73	5.81423	5.2122	5.52856
ENSMODG00000001637	KCNA3	0	0	0	0	0	0	0	0	0	0	0	0	0	0	0
ENSMODG00000001638	SEC14L1	91.0721	88.3399	90.5082	169.359	166.41	163.917	186.088	172.192	214.446	84.2781	73.0377	73.0915	103.256	102.994	116.431
ENSMODG00000001639		0	0	0	0	0	0	0	0	0	0	0	0	0	0	0
ENSMODG00000001640	MCCC2	7.71623	8.04192	8.29143	9.06791	8.64606	7.56976	9.36711	8.97139	7.84065	7.98376	8.75573	8.52134	8.6244	8.05087	9.21482
ENSMODG00000001641		0	0	0.0284947	0	0	0	0	0	0	0	0	0	0	0	0
ENSMODG00000001642	AVEN	7.43779	6.79488	6.7917	8.79116	8.34641	7.85184	7.5775	6.59797	8.36374	6.61727	6.35562	7.69238	10.1047	8.67138	9.41
ENSMODG00000001644	CARTPT	0.0727344	0	0	0	0	0	0.0783819	0.0862705	0	0	0	0	0	0	0
ENSMODG00000001646	ISPD	2.11771	1.07708	0.912484	2.5662	2.58043	1.5079	0.228215	0.418639	0.0783903	0.164254	0.145011	0.121934	0.161304	0.197184	0.0725439
ENSMODG00000001647	EMC7	260.145	247.845	229.653	142.977	144.836	132.5	134.881	130.913	136.646	134.917	135.453	141.378	156.636	158.205	166.818
ENSMODG00000001649		0	0	0	0	0	0	0	0	0	0	0	0	0	0	0
ENSMODG00000001650		0.120333	0	0.291651	0	0.0897703	0	0.389028	0	0.133629	0.279997	0.247194	0.207856	0.137484	0.112044	0.247325
ENSMODG00000001652	2018-09-09	32.2787	32.4072	27.9195	49.2311	49.7082	49.794	38.1485	38.6026	39.4709	65.5762	56.797	56.3062	43.5657	44.7962	47.69
ENSMODG00000001653		0	0	0	0	0	0	0	0	0	0	0	0	0	0	0
ENSMODG00000001655	NRG3	0	0	0	0	0	0	0	0	0	0.100386	0	0	0	0	0
ENSMODG00000001656	MEOX2	1.00968	1.17349	1.07064	3.22264	3.71912	2.43924	6.08643	6.28733	5.85149	7.85575	6.70857	7.46678	25.4511	26.4706	24.4165
ENSMODG00000001657	KATNBL1	7.76299	8.65353	9.57713	11.9404	12.1305	9.28376	5.36991	5.72372	6.29082	11.8999	8.40461	8.47145	7.01168	8.88881	8.84028
ENSMODG00000001658	CPNE1	337.327	347.151	292.411	300.87	298.925	342.097	287.848	301.47	286.69	408.396	425.508	415.205	521.727	543.015	530.161
ENSMODG00000001661	RFX4	0	0	0	0	0.0197659	0	0	0	0.0294228	0	0	0.0228832	0	0	0.0272284
ENSMODG00000001662	NFASC	0	0	0	0	0	0	0.0169794	0.0373765	0	0.018331	0	0	0	0	0
ENSMODG00000001665	EMC4	116.86	130.4	113.509	102.093	99.298	108.759	81.5171	78.5062	74.7132	119.88	124.015	120.298	102.907	122.242	113.366
ENSMODG00000001667		4.06402	4.17985	4.58581	15.1462	14.1319	14.8787	9.98977	9.08297	11.3759	8.65534	8.3658	7.8902	8.09695	7.31797	8.68087
ENSMODG00000001668	RNF40	26.0544	24.7319	25.9424	34.5151	34.2442	31.6263	30.0161	25.4623	28.4006	47.7884	48.6877	46.2997	30.7957	29.3686	29.0863
ENSMODG00000001669	SPAG4	1.0164	0.761568	0.938459	1.57098	1.62483	1.69852	1.95592	2.23889	1.69306	1.4359	2.38623	2.38269	1.57601	1.82518	1.6414
ENSMODG00000001670		0	0	0.053637	0	0	0	0.0715453	0	0	0	0	0	0	0	0
ENSMODG00000001672		0	0.200082	0	0	0	0	0.339152	0	0	0	0	0	0	0.0976792	0.107808
ENSMODG00000001673	PSME4	85.9897	87.2109	89.9648	62.9131	60.8588	62.4854	76.0083	73.5253	75.1758	87.6801	71.2227	74.5239	98.806	95.3072	106.845
ENSMODG00000001674		0	0	0	0	0	0	0	0	0.0590048	0	0	0	0	0	0
ENSMODG00000001675	NOBOX	0	0	0	0	0	0	0	0	0	0	0	0	0	0	0
ENSMODG00000001677		0	0	0	0	0	0	0	0	0	0	0	0	0	0	0
ENSMODG00000001678		0	0	0	0	0	0	0	0	0	0	0	0	0	0	0
ENSMODG00000001679	ZNF629	6.14063	5.74382	5.48325	6.94265	6.94826	6.47041	7.64645	7.80617	5.85663	8.23804	7.96703	7.73955	8.09008	8.28923	8.71099
ENSMODG00000001681	MAP1B	7.08042	7.19767	7.1915	39.1457	38.1099	42.9817	21.8577	16.7536	28.7902	29.0057	22.1498	21.8118	4.84555	4.8525	5.71274
ENSMODG00000001686	PROK1	0	0.032167	0.0272515	0.0291962	0	0	0	0	0	0	0.0346463	0.0291326	0	0	0
ENSMODG00000001687	MRPS27	10.8719	11.9193	10.7782	15.5898	16.464	16.2379	16.3777	13.9395	17.8121	14.2965	14.3911	14.2168	13.6461	12.6537	13.9266
ENSMODG00000001688	BCL7C	4.82973	4.71857	4.63457	8.94095	9.6474	10.1064	8.54002	8.20705	9.56653	5.73373	5.1025	4.71613	7.22987	6.93831	7.31339
ENSMODG00000001689		0	0	0	0	0	0	0	0	0	0	0	0	0	0	0
ENSMODG00000001690	TDO2	0.159092	0.242743	0.308474	0	0.0712112	0.097097	0.137156	0.226439	0.0706681	0.0740368	0	0.0549612	0.399888	0.325893	0.326988
ENSMODG00000001691	NPAS2	29.861	31.6272	28.1504	5.37952	5.75575	6.19484	22.1716	22.2424	21.1815	4.03098	3.50371	3.30089	5.83584	5.15508	5.37763
ENSMODG00000001692	CNTN2	0	0	0.0198273	0	0	0	0	0	0	0	0	0	0	0	0
ENSMODG00000001693	GHITM	175.586	164.928	163.59	112.081	119.18	108.879	87.6407	82.8388	95.8848	160.103	164.089	160.629	188.259	203.617	207.984
ENSMODG00000001694	CTSO	33.3654	34.6994	31.997	22.1998	22.8578	23.9847	27.2148	27.2272	22.6834	26.2864	26.7149	26.5761	35.9823	32.0456	33.6474
ENSMODG00000001695	PTCD2	5.77372	5.61502	5.46513	7.63642	7.39207	6.00872	6.63272	7.63929	7.38507	8.62388	8.37688	8.57432	8.36013	8.56969	8.22465
ENSMODG00000001697	STK32B	1.71182	1.33807	0.952221	0.0728696	0.0628059	0.0285454	0	0.0332853	0.0623269	6.98688	7.32131	6.85906	0	0.0783891	0.144196
ENSMODG00000001698		0	0	0	0	0	0	0	0	0	0	0	0	0	0	0
ENSMODG00000001699	CTF1	5.45811	7.59932	4.89468	11.4801	12.5006	14.6573	7.76412	7.44497	8.72812	1.71453	2.07429	1.60276	5.11358	5.28543	5.38478
ENSMODG00000001700	AGMO	0.0813067	0.051691	0.0875839	0	0.0606563	0.0551369	0.116826	0.0642922	0.120387	0.0630631	0.11135	0.117037	0.402547	0.479472	0.445635
ENSMODG00000001701	SLC16A4	0.405377	0.558393	0.800569	0.779727	0.571236	0.733067	0.485392	0.801366	0.700263	0.838449	0.832751	1.08924	0.56608	0.503272	0.27773
ENSMODG00000001702	ZNF366	0.0896179	0.0854623	0.0603355	0.0129282	0.0222855	0	0.225345	0.141728	0.19904	0.0173774	0.0153415	0.0258002	0.0853262	0.0556299	0.0460489
ENSMODG00000001703	CLCF1	0	0	0	0	0	0	0	0	0	0	0	0	0	0	0
ENSMODG00000001704	RPL31	1201.16	1197.41	1155.43	1650.18	1731.85	1507.96	1837.82	1981.5	1910.64	1812.76	1918.5	1974.33	1713.35	1632.24	1731.34
ENSMODG00000001705	FBXL19	4.89668	5.48886	5.82996	8.17929	8.20327	8.73845	8.42451	6.92882	9.15829	9.59485	8.11784	7.27113	6.77244	7.35902	5.82674
ENSMODG00000001706	RBM15	6.64653	4.5636	4.2958	6.59671	6.3468	6.40028	5.63458	5.78122	5.90474	5.15518	5.27943	6.04657	5.77135	4.70341	5.82865
ENSMODG00000001708	RBBP5	18.3786	17.1982	17.6287	23.9808	24.5973	22.6858	23.4404	20.7376	22.2057	21.5023	21.7406	19.1726	18.0883	17.1768	16.9773
ENSMODG00000001709	CYP4B1	0	0	0	0	0	0	0	0	0	0	0	0	0	0	0
ENSMODG00000001710	UBL4B	0	0	0	0	0	0	0	0	0	0	0	0	0	0	0
ENSMODG00000001711	ORAI3	12.7872	16.4454	11.6577	25.8931	22.5797	22.1957	27.3072	27.8292	21.6258	14.604	19.7614	19.7575	18.4968	20.5357	19.169
ENSMODG00000001715	CDHR1	0	0	0	0	0	0	0	0	0	0	0	0	0	0	0
ENSMODG00000001716	EVC2	15.503	14.2468	15.7803	11.6306	12.4954	11.2715	13.0268	12.2723	11.8881	21.5129	20.4657	19.7304	19.1562	17.4557	17.6165
ENSMODG00000001718	LRIT2	0	0	0.0482537	0.0516972	0	0	0	0	0	0	0	0	0	0	0.0613799
ENSMODG00000001720	KCNC4	0	0	0	0	0.0207045	0	0	0	0	0	0	0	0	0	0
ENSMODG00000001721	TNPO1	64.6678	63.0054	66.3212	64.5779	63.3909	59.2183	57.7227	52.6195	66.3523	71.2685	64.5757	65.6475	59.3557	61.6165	66.4573
ENSMODG00000001722	METTL7B	3.20625	3.31237	2.26655	0.462532	0.29899	0.407675	0.287933	0	0.445065	0.155427	0.274436	0.692287	0.457906	0.497566	0.137291
ENSMODG00000001723	PDGFC	31.405	31.9139	33.1339	34.8704	35.1214	30.6461	71.065	69.9549	59.2425	2.66771	2.44462	2.25612	11.5404	12.594	13.1244
ENSMODG00000001724	TBC1D8	3.86087	3.08479	4.8414	9.4835	9.79741	8.49143	8.51408	7.09011	8.19421	4.42248	4.73118	4.40312	8.20921	7.12046	7.78223
ENSMODG00000001725	SLC12A6	6.82546	7.39109	7.39393	6.90258	7.74767	6.62923	7.56688	7.92948	6.39678	10.0281	8.30624	9.07848	8.50289	8.2867	9.63572
ENSMODG00000001726	SETD1A	14.573	16.0302	15.0262	20.6109	20.0877	19.8116	18.5599	18.8361	17.9219	30.0059	26.2786	25.8264	22.0953	21.4992	21.1471
ENSMODG00000001727		0.102176	0.389753	0.247645	0.795954	0.686028	1.45507	0.22022	0.242383	0.453864	0.23775	0.839587	0.617727	0.583699	0.475691	0.105004
ENSMODG00000001728		0	0	0	0	0	0	0	0	0	0	0	0	0	0	0
ENSMODG00000001729	LRIT1	0.15673	0	0	0.0452196	0	0.053142	0	0	0	0.0607815	0.0536607	0	0.119379	0	0.161067
ENSMODG00000001730		0	0	0	0.0137081	0.0118149	0.0483292	0.153603	0.0939236	0.0879362	0	0	0	0	0	0
ENSMODG00000001731	EVC	50.7366	45.7677	45.2407	24.2421	24.8709	21.4067	19.6662	18.7003	18.5881	39.8371	37.5956	39.0808	18.5292	19.0778	22.9476
ENSMODG00000001734		56.4267	56.5502	54.7287	69.1459	65.8279	72.0405	54.5517	53.4019	47.9912	95.2506	105.236	95.8567	39.7984	47.0515	41.855
ENSMODG00000001735	MYC	52.7309	45.8453	48.5082	49.8133	43.1471	48.8184	58.85	56.0525	66.8579	73.6564	67.3767	65.2971	98.7002	92.4927	93.7308
ENSMODG00000001736	SPTBN1	293.069	293.964	307.934	197.876	195.107	185.125	167.763	146.585	156.577	211.689	189.173	170.529	158.412	158.388	179.297
ENSMODG00000001737	CNOT11	27.8807	28.7677	28.6987	29.1725	29.9234	26.6122	41.3732	42.6874	43.3014	20.6542	20.788	18.9208	26.2119	22.9463	26.6803
ENSMODG00000001738	HSD3B7	73.0232	77.6053	61.3277	37.038	37.0985	36.0064	33.8348	32.3147	27.443	60.0946	64.2894	65.1237	61.5032	62.7593	65.4162
ENSMODG00000001739	GLRB	0.706311	0.646617	0.707582	0.41572	0.40046	0.316123	0.578476	0.385369	0.188245	0.180784	0.145095	0.109804	0.096838	0.0657659	0.116137
ENSMODG00000001740		0	0	0	0	0	0	0	0	0	0	0	0	0	0	0
ENSMODG00000001741	TRIB1	6.51447	6.48381	6.20836	18.5035	18.6611	22.26	9.64438	8.85211	10.0086	28.7712	28.5188	27.2851	17.7403	18.7861	16.4444
ENSMODG00000001742	FCHO2	11.5022	11.0648	11.1935	20.0161	20.7171	21.5184	23.2521	23.6604	23.5366	21.7341	17.6182	18.9305	24.1008	21.3076	24.3437
ENSMODG00000001744	SLC6A17	0	0	0	0	0	0	0	0	0	0.652793	0.576316	0.596432	0.0493129	0.241128	0.221777
ENSMODG00000001746		0	0	0.0302898	0	0.0279697	0.114411	0	0.0444694	0	0.0436192	0.0385091	0	0.0428358	0	0
ENSMODG00000001747	TMEM171	0.0577936	0.0275569	0.0233458	0.27513	0.237133	0.264545	0.0311405	0.0342746	0	0	0	0	0	0	0.0296965
ENSMODG00000001748	BBX	9.55609	9.23999	9.87243	20.174	20.8158	19.441	30.2125	28.3561	28.1754	27.5041	19.4939	20.4464	18.5266	17.0826	19.7437
ENSMODG00000001750	RNF149	12.0216	11.6595	12.7843	29.3175	29.7636	26.9264	30.7328	29.2464	31.2149	24.8419	28.5712	28.3442	19.7505	19.5002	19.8691
ENSMODG00000001752	COL2A1	0.0813011	0.213211	0.131367	0.316668	0.303261	0.248099	0.985655	0.530374	1.42198	0.118235	0.0417534	0.0877718	0.0232223	0.0567757	0.0835509
ENSMODG00000001753		0	0	0	0.059021	0	0	0	0	0	0	0	0	0	0	0
ENSMODG00000001755	ALX3	0	0	0	0	0.0241917	0	0	0	0	0	0	0	0	0	0
ENSMODG00000001756	TMEM174	0	0	0	0	0.0325278	0	0	0	0	0	0	0	0	0	0
ENSMODG00000001757	TMCC2	1.51457	1.24092	1.32703	4.02517	3.66024	4.49169	4.59768	4.83269	4.1219	1.4891	1.6214	1.60288	2.58349	2.58214	2.63068
ENSMODG00000001759	CREG2	0	0	0	0	0	0	0	0	0	0	0	0	0	0	0
ENSMODG00000001760	CRMP1	0	0.0551624	0.116832	0.0500679	0.0863064	0.0294199	0.0623361	0	0.0321181	0	0	0	0	0	0
ENSMODG00000001762	BTF3	151.863	142.497	146.257	135.621	140.103	123.723	154.099	156.538	171.408	228.598	268.956	252.825	277.816	245.264	223.48
ENSMODG00000001763		0.231583	0.073615	0.0623657	0.0668162	0.115177	0.0785224	0	0.183121	0.257172	0	0.0792888	0	0	0.287509	0
ENSMODG00000001764		0	0	0	0.0588983	0	0	0.0733302	0	0.0755654	0	0	0	0	0	0
ENSMODG00000001765		0	0	0	0	0	0	0	0	0	0	0	0	0	0	0
ENSMODG00000001766	MMP19	70.3331	68.1241	62.0983	21.9678	22.7531	23.498	56.2413	59.6917	48.8354	58.0244	54.0323	56.5107	120.041	127.777	130.653
ENSMODG00000001767	ERGIC3	217.653	205.517	192.428	148.001	157.33	145.753	132.292	134.36	132.113	212.171	231.688	237.184	176.993	180.169	174.535
ENSMODG00000001769	NUAK2	1.84507	1.98345	2.00559	81.5058	73.2776	96.3998	78.485	74.5664	95.6669	6.43983	6.61572	6.51901	2.22304	1.9054	2.34431
ENSMODG00000001770	LPCAT4	7.46104	8.53482	7.03704	21.7438	20.4004	23.2729	14.2735	14.5328	13.0933	15.6884	15.6081	15.6663	14.7028	16.0612	15.3878
ENSMODG00000001771	HEXA	124.851	120.637	106.563	63.5361	66.0753	64.8812	77.8381	89.592	65.816	174.648	178.59	177.634	166.518	180.154	172.496
ENSMODG00000001772	SENP1	8.00343	7.74623	8.82078	12.6968	12.4939	12.8314	8.03271	8.13273	7.98572	15.1484	12.4413	12.7311	8.07964	9.14278	8.61774
ENSMODG00000001775	STX1B	0.0594379	0	0	0	0	0	0	0	0	0	0	0	0	0	0
ENSMODG00000001777	ANKRA2	2.66531	2.68206	2.74779	3.28355	3.44001	3.04382	3.4009	3.16134	3.61351	6.50619	5.60961	6.05852	4.35296	4.04992	5.05803
ENSMODG00000001778	KLHDC8A	0.0977272	0.139793	0.0986926	0.0422942	0.0729063	0	0.0789865	0	0	0	0	0	0.0279141	0	0
ENSMODG00000001780	IKZF4	6.21741	6.76289	5.84716	8.5768	9.05919	10.1289	8.32286	8.58438	7.1741	6.6684	6.63555	6.20883	7.54757	6.46756	7.83708
ENSMODG00000001782	UNC13C	0	0	0	0.0108309	0	0	0	0	0	0	0.0128527	0.0108073	0	0	0
ENSMODG00000001783	EML6	0.379784	0.41156	0.418402	0.373551	0.450746	0.509236	0.0372066	0.0614268	0.0191703	0.180758	0.106387	0.253461	0.0591703	0.0160738	0
ENSMODG00000001784		0	0	0	0	0	0	0	0	0	0	0	0.0159468	0	0	0
ENSMODG00000001785	TNRC6C	11.0995	12.9713	11.8519	10.1488	11.5315	11.4331	15.5184	14.3934	13.6436	14.2187	12.0654	11.6638	14.8383	15.2564	15.7742
ENSMODG00000001788	CEP250	8.75592	7.84024	9.16855	8.32678	7.97423	7.99275	4.58309	3.74955	5.12688	5.45065	4.62521	4.5177	6.89881	6.01401	6.82462
ENSMODG00000001789	UTP15	19.6335	17.896	18.5088	20.2258	20.5416	18.4274	18.0426	17.5155	19.8232	22.0294	23.4323	23.3027	24.6613	25.8851	25.7966
ENSMODG00000001790		0	0	0	0	0	0	0	0	0	0	0	0	0	0	0
ENSMODG00000001792	GDF5	0.0449903	0	0.0181739	0	0	0.0228821	0	0.0266816	0	0	0.0924219	0.0388569	0	0	0
ENSMODG00000001794	STX4	65.7649	64.5514	60.0085	74.816	81.795	75.6576	78.6245	77.5233	84.397	127.796	132.496	131.802	108.945	112.28	96.2224
ENSMODG00000001795	CDK18	5.65093	4.49899	5.06802	11.4876	10.2492	13.0783	16.0902	18.4475	14.6232	3.7396	4.36649	4.47757	2.96164	3.95833	4.31552
ENSMODG00000001796	WDR72	0.0227347	0	0.0183675	0.0196782	0	0.0231258	0.0245	0.107863	0.176728	0	0.0233515	0.0196354	0	0.0211687	0
ENSMODG00000001797	STRIP1	23.2495	22.5718	22.39	31.6394	31.507	30.3485	34.7241	36.9868	33.0338	36.3569	35.3436	35.2925	30.3508	31.0521	31.9782
ENSMODG00000001799	ZNF668	22.3223	22.8077	19.4655	18.7078	17.0824	20.9492	14.3665	14.1313	13.5256	17.9319	19.516	19.5086	17.3568	15.0524	15.2478
ENSMODG00000001800	KIAA0196	34.1543	33.0419	33.7537	40.15	40.9519	38.0454	51.2624	53.8885	44.8669	56.1645	54.7879	53.2643	49.4485	44.7853	50.8443
ENSMODG00000001801	ONECUT1	0	0.0873899	0	0	0	0.0466078	0	0	0	0	0	0	0.0523504	0	0.0470875
ENSMODG00000001803	RTN4	533.46	482.778	462.742	829.891	771.99	845.61	410.892	391.525	451.556	406.434	446.717	422.249	404.702	432.209	406.25
ENSMODG00000001804	MFSD4	0.0326001	0.0310884	0	0	0.0243203	0	0	0	0.108606	0.0379279	0	0	0	0	0
ENSMODG00000001805	TMC6	0.515609	0.860476	0.728984	2.09198	1.89923	2.1307	0.555644	0.688013	0.966231	0.0374922	0.0330999	0.0278323	0.0368188	0	0.0993521
ENSMODG00000001806	CNTNAP2	2.76179	2.63372	3.18751	5.59202	5.92349	5.26743	1.27553	0.935934	0.71197	0.631153	0.962457	0.894479	0.732511	0.688808	0.658871
ENSMODG00000001807	GRIA2	0.0873848	0.11111	0.0941312	0.100849	0.195572	0.088888	0.533629	0.518238	0.355814	11.861	10.9801	12.4025	1.3312	1.00351	1.0477
ENSMODG00000001808	ZNF646	24.0999	21.9187	21.9226	17.7736	18.8247	17.9673	18.7985	18.8687	17.6455	28.9745	24.6974	24.5256	26.6365	27.1389	27.8861
ENSMODG00000001809	COX6A2	7.76083	8.04452	4.36174	10.2222	9.3139	11.3266	4.72715	4.40247	2.62298	6.28117	5.54531	4.07997	1.92761	3.45603	5.20147
ENSMODG00000001810	PRSS53	1.94552	2.29184	1.94162	0.79245	0.768384	1.16411	1.35661	1.62888	1.84277	2.46319	2.17462	1.87797	1.37292	2.23774	2.17577
ENSMODG00000001811	SQLE	264.345	223.527	255.5	49.9427	50.6753	42.8211	193.801	178.776	208.469	33.7477	39.0084	37.0815	40.2405	45.8276	50.3287
ENSMODG00000001812		147.085	145.359	129.359	159.961	148.075	164.93	101.105	104.944	92.95	173.195	191.733	187.228	163.425	196.197	176.611
ENSMODG00000001813	CLHC1	0.2193	0.209131	0.0442932	0.0474541	0.0409004	0.055768	0.0590818	0	0.0608827	0	0	0.0473507	0	0	0.056342
ENSMODG00000001814	ZNF572	2.63476	2.61876	2.99808	4.4326	4.54022	3.17081	4.63893	6.07415	5.11001	5.39677	6.21293	5.3524	6.4446	5.14843	6.02553
ENSMODG00000001815	FAM214A	12.4359	13.0396	13.8127	12.0028	12.2641	11.5285	18.3619	19.4071	19.7378	13.9958	12.3959	13.1459	15.8878	14.1905	16.8148
ENSMODG00000001816	CBLB	15.6517	16.5923	14.7727	17.1126	16.4998	16.4034	24.48	25.6558	26.4321	12.5318	9.87144	9.78811	9.12668	9.28572	9.88948
ENSMODG00000001817	ELK4	15.1262	16.6895	16.3079	24.7106	22.6074	24.1562	24.0338	23.0236	24.7664	21.6825	20.362	20.8223	16.4564	17.0165	18.9933
ENSMODG00000001818		6.65994	7.2875	5.691	5.28418	6.115	5.68884	4.7387	4.05096	4.36164	6.45697	5.65667	6.04697	5.36546	5.12791	4.82606
ENSMODG00000001819		2032.92	1901.65	2143.67	2623.06	2861.17	2240.82	1427.68	1519.3	1537.91	3073.36	3211.46	3474.36	2301.68	2484.55	2620.48
ENSMODG00000001820	TMC8	1.43471	1.23136	1.85457	1.96208	2.46173	1.69289	1.76256	1.49751	2.23053	1.30196	1.44416	1.41259	1.14744	1.12214	1.09106
ENSMODG00000001821	AHCYL1	145.62	142.715	138.964	189.113	185.293	192.035	161.826	158.455	170.797	217.966	211.711	218.082	200.266	207.282	211.141
ENSMODG00000001823	ARPP19	42.1164	49.5732	46.4697	122.278	129.449	142.721	54.7232	59.089	65.478	143.078	124.586	136.561	93.764	75.7416	81.6172
ENSMODG00000001824	SLC45A3	1.46103	1.87373	1.09897	2.87807	2.36784	3.0492	3.06751	3.2866	3.35683	0.908517	0.724461	1.15307	1.81318	2.29859	1.838
ENSMODG00000001825	CUL1	45.6596	42.3649	42.7417	58.3136	62.3559	55.3786	54.2006	53.0518	53.7573	70.6031	67.4283	66.0736	71.3045	68.5871	73.2814
ENSMODG00000001827	CSF1	93.5573	93.7577	96.7329	171.227	172.013	198.997	167.631	165.116	170.029	124.366	125.683	118.23	60.9587	71.3696	71.4984
ENSMODG00000001828	MTSS1	68.4676	68.0845	62.6344	2.99052	3.01038	2.96449	4.77491	5.06779	3.52926	2.08655	1.67957	1.58312	31.6251	34.356	34.7475
ENSMODG00000001829	ALCAM	89.1804	83.7064	93.9964	37.996	40.6173	37.2043	24.5731	19.8909	19.592	25.0725	26.1102	22.5448	16.9711	16.5863	19.4955
ENSMODG00000001830	NOVA1	23.8608	21.8472	19.4694	3.202	2.56266	2.28467	8.08709	8.3682	3.72664	24.3172	21.2241	19.4668	66.7506	68.1526	77.1207
ENSMODG00000001831	NDUFB9	79.1321	94.6735	80.4011	86.7652	90.7558	89.5734	81.9615	82.3412	86.5362	131.08	116.715	122.415	120.318	126.415	125.144
ENSMODG00000001832		220.726	178.715	213.474	358.267	395.854	310.486	401.308	411.903	456.486	364.258	379.305	365.687	383.852	336.454	343.577
ENSMODG00000001833	MTIF2	18.9398	17.9335	18.9189	16.2384	17.5365	13.9824	13.3657	13.2238	14.1708	20.264	18.028	20.5729	21.6393	21.5958	22.5928
ENSMODG00000001835		97.0362	94.0054	75.596	126.485	126.253	129.061	91.0843	77.6435	104.979	112.223	128.541	131.032	92.3892	95.9095	90.0263
ENSMODG00000001837	BCKDK	76.3182	73.3084	69.2769	66.195	64.6207	68.6023	48.9365	49.7257	54.5645	89.8973	88.3197	85.0789	63.7446	71.2089	63.7703
ENSMODG00000001838	ARHGEF28	0.129338	0.313959	0.284981	0.040709	0.0526303	0.107643	0.038013	0.0697313	0.0783434	0.109437	0.157001	0.132016	0.0671697	0.0985331	0.0483337
ENSMODG00000001840	TATDN1	5.97497	6.2262	5.61042	7.87739	9.03296	6.94313	7.95269	8.40108	8.28298	12.5218	11.5629	12.3542	8.63498	8.4188	8.7225
ENSMODG00000001842	EPS8L3	0.0514226	0	0	0	0	0	0.0277077	0.0304963	0	0	0	0	0	0	0
ENSMODG00000001843	RAB7L1	27.631	23.9678	22.197	26.7537	29.1147	30.9645	38.0196	41.2905	40.7387	19.0701	18.4394	15.1004	28.7156	30.379	32.4063
ENSMODG00000001844	MMP24	0.232131	1.05149	0.421963	0.150692	0.086587	0.059031	0.0625387	0.206499	0.064445	0.067517	0.119214	0.150364	0.46413	0.864565	0.596386
ENSMODG00000001846	AFMID	9.0819	10.6307	9.49532	14.5195	15.7292	14.4912	10.0941	10.7721	10.0458	18.1904	18.0347	19.7479	18.6775	19.6983	24.2298
ENSMODG00000001847	RNF139	47.1883	39.2664	40.9376	58.7179	60.9717	54.2847	46.9646	48.4944	49.8696	67.6363	72.1491	73.4524	52.0665	49.9996	51.9458
ENSMODG00000001848	PROCR	8.7422	8.57847	7.47229	6.36056	5.48213	5.54175	4.50569	2.10389	3.65815	3.68512	2.99313	4.92417	21.7136	18.0496	18.6193
ENSMODG00000001852		11.8729	10.4482	9.48634	22.858	23.5112	20.1137	9.45495	8.698	11.2458	16.6064	14.6609	14.0619	15.1611	16.6639	16.5078
ENSMODG00000001853		0	0	0	0	0	0	0	0	0	0	0	0.173426	0	0	0.206357
ENSMODG00000001854		6.96393	5.97691	7.08898	40.3854	41.8735	37.9687	9.75604	7.59915	15.1575	12.1531	10.1571	11.4276	6.04695	4.66865	5.29591
ENSMODG00000001856	KAT8	46.629	54.635	43.0717	44.4925	45.5899	43.465	48.8775	48.1339	50.4557	48.2321	47.6488	46.8696	50.6386	58.8279	55.8513
ENSMODG00000001857		0	0	0	0	0	0	0	0	0	0	0	0	0	0	0
ENSMODG00000001859	SLC41A1	16.6915	17.9962	16.4691	20.9113	20.0108	23.3636	27.8187	25.8067	26.6046	25.9239	24.5245	22.2951	25.4121	26.0095	26.6739
ENSMODG00000001860		0	0	0	0	0	0	0	0	0	0	0	0	0	0.272106	0
ENSMODG00000001863		0	0	0	0	0	0	0	0	0	0	0	0	0	0.166535	0
ENSMODG00000001864	PDIA4	720.637	836.26	868.623	141.948	150.762	136.961	127.502	107.969	160.814	199.132	179.482	196.087	202.283	195.884	216.603
ENSMODG00000001865	EDEM2	63.8616	63.0886	57.8055	29.8691	29.59	30.1005	26.6225	27.4285	23.3635	51.6588	48.7289	52.1957	70.1721	71.1444	73.4076
ENSMODG00000001866	STXBP6	10.1101	11.6528	11.5174	25.1823	28.7584	22.7136	13.3249	11.9053	12.5195	34.0178	36.532	37.5655	15.54	16.5924	18.911
ENSMODG00000001868	TMEM65	44.2666	52.7035	49.2014	65.0198	59.0424	75.3197	58.69	63.6422	52.286	46.6631	49.7388	48.427	55.4804	54.5819	51.695
ENSMODG00000001869		6.97217	6.27949	8.91866	4.69374	5.7793	3.94006	10.6442	9.18858	9.67819	8.33695	7.36025	9.19977	7.08083	5.2296	6.96608
ENSMODG00000001870	PM20D1	0	0	0	0	0	0	0	0	0.065294	0	0	0	0	0	0
ENSMODG00000001871	BIRC5	2.51921	3.12035	2.97104	37.3195	37.458	32.8124	6.20976	5.70134	10.0005	13.206	11.9266	12.3544	7.44383	6.30908	6.93356
ENSMODG00000001872	HEXB	265.244	247.328	243.433	98.9713	99.6181	91.4181	170.404	180.568	151.592	115.51	117.509	119.105	307.837	295.091	305.16
ENSMODG00000001873	MYO5A	10.1842	11.4525	12.3541	8.46982	8.11248	7.83193	11.322	10.8424	9.89578	4.53243	3.33979	3.53686	9.00719	6.78354	9.50451
ENSMODG00000001874	PRSS8	0	0.0340751	0	0	0	0	0	0	0.0396801	0	0.0367014	0	0	0.0332707	0
ENSMODG00000001875	PARP6	10.4891	13.3978	8.90713	13.4526	13.8223	13.6289	16.5014	17.9352	17.4295	15.8999	15.5313	14.0185	13.2525	13.6161	12.1169
ENSMODG00000001876		1022.49	1017.12	865.299	120.813	123.904	121.755	130.156	146.143	127.515	76.1592	81.2677	80.2495	123.776	129.963	111.75
ENSMODG00000001877	ZPLD1	0.199121	0.142416	0.261414	0.387788	0.371369	0.354455	0.160936	0.295222	0.165842	0.0868736	0.102261	0.171975	0.142189	0.115878	0.23021
ENSMODG00000001878	TRPC4AP	68.6165	64.63	62.2834	61.8371	66.0806	60.5031	69.1597	70.4623	66.867	84.996	77.7144	73.84	95.9625	86.6104	97.1377
ENSMODG00000001879		0	0	0	0	0	0	0	0.119452	0	0	0	0	0	0	0
ENSMODG00000001880		3.84236	4.12461	3.73811	6.82569	7.12866	6.89607	5.26801	5.51188	5.22753	7.25548	6.61211	6.4807	6.06788	5.13239	6.18145
ENSMODG00000001881	SOCS3	34.6216	36.2068	31.4966	57.5415	60.7725	66.291	50.1644	65.048	45.3933	80.0517	75.1559	63.6981	56.8413	53.2313	54.1169
ENSMODG00000001883	PRSS36	0	0	0	0	0	0	0	0.0814727	0.0381395	0	0.0705529	0.11865	0	0	0.0352951
ENSMODG00000001884	POLR3B	3.5995	3.66305	3.73011	8.19077	7.98947	8.07324	4.90699	3.62068	5.11306	8.52351	7.40738	7.99717	2.76108	3.31603	3.98667
ENSMODG00000001885	CCDC88A	17.8039	16.0523	18.205	31.739	33.5003	28.2995	24.5934	23.1224	27.4999	43.7078	33.0274	32.0893	24.6975	21.4001	27.0014
ENSMODG00000001886	MLLT1	32.2778	32.096	28.2884	45.8224	43.1411	48.5376	50.4988	47.0817	47.2588	46.1816	38.9688	36.6827	33.0832	31.5912	33.3642
ENSMODG00000001887	SLC26A9	0	0	0	0	0	0	0	0	0	0	0	0	0	0	0
ENSMODG00000001888	NFKBIZ	5.28322	6.0492	7.273	11.1014	10.5665	11.3139	14.3647	15.1714	15.4008	5.62095	5.51581	4.75809	6.03625	5.87403	6.09024
ENSMODG00000001889	FUS	131.978	140.201	127.716	201.968	192.188	211.563	163.296	152.972	184.2	244.726	249.435	241.75	215.536	213.415	218.709
ENSMODG00000001890		1.02895	1.05133	0.712537	0.69977	0.548298	0.598087	1.22765	1.00251	0.775366	0.470294	0.566179	0.539554	1.09164	1.47133	1.28402
ENSMODG00000001891	NXPE3	40.3283	38.104	34.1922	26.2433	25.9731	26.546	38.0034	39.3241	33.0835	23.4254	22.187	20.9185	26.1762	24.6453	27.904
ENSMODG00000001892	GFM2	7.49882	6.92646	7.29536	6.7965	6.91228	5.15177	6.72718	6.47288	7.36822	7.76513	7.1377	8.0024	6.86309	6.4705	7.34321
ENSMODG00000001893	PGS1	35.5997	40.5698	36.6883	40.0423	40.7487	41.9772	55.3127	54.9555	55.2679	32.0627	32.9272	38.456	43.183	47.0992	51.8012
ENSMODG00000001894	CCDC104	33.7462	29.3189	36.7434	49.0495	51.572	44.0418	45.9727	38.7318	42.8285	42.7535	41.6688	41.3224	51.6506	46.2432	44.6821
ENSMODG00000001895		540.95	559.148	544.001	945.165	896.727	937.23	582.487	573.037	587.848	780.083	766.019	771.902	799.203	958.385	952.941
ENSMODG00000001896	GABBR2	0.0451316	0	0.024308	0.143235	0.134676	0.260145	0.324239	0.160592	0.334123	0.0175025	0.015452	0	0.0171881	0	0
ENSMODG00000001897	FER1L6	0	0.0284571	0.0361628	0.0774869	0.0890474	0.0910626	0.209026	0.141578	0.34795	0.0520766	0	0.0773182	0.136377	0.0833561	0.0919999
ENSMODG00000001899		379.629	351.052	307.516	2.94644	2.28914	2.82865	3.0484	3.29833	1.96998	0.89249	1.28039	0.99381	8.65504	9.95527	7.53858
ENSMODG00000001900	NSA2	80.6972	78.4157	76.2359	87.4884	96.1028	82.6246	104.927	109.898	117.675	186.332	159.783	161.928	199.002	173.422	188.258
ENSMODG00000001901	GRAMD2	1.72461	2.49348	2.60685	6.1636	6.22543	5.03646	2.99761	3.56324	2.84186	2.52426	2.74281	3.50752	2.35179	0.880607	1.20061
ENSMODG00000001902		0	0	0	0	0.0601911	0	0	0	0	0.657084	0	0.139368	0	0.0751255	0
ENSMODG00000001903	CEP97	2.01096	2.63685	2.48776	5.00422	4.54752	4.18699	3.5554	4.13685	3.14038	2.15683	1.9687	1.84536	1.93859	1.98947	1.58225
ENSMODG00000001904		12.9922	12.4701	13.6141	5.83424	6.07191	5.41655	5.61129	6.43587	6.13788	5.23455	4.32707	5.02107	7.43163	6.71548	7.39454
ENSMODG00000001905	SENP8	4.45626	4.24962	5.7107	5.71922	5.15863	4.37661	6.95501	5.46785	8.02022	10.5479	10.7327	10.6172	15.4498	13.7356	15.4758
ENSMODG00000001906	EFCAB14	83.6569	84.7165	77.9963	90.2682	90.2182	91.8934	117.338	121.493	98.5125	98.325	96.8228	95.6628	98.1575	96.2306	98.8913
ENSMODG00000001908	TEX38	0.180831	0	0.438282	0	0.269807	0.183942	0	0.42897	0	0.210384	0	0.312358	0	0.336751	0.185835
ENSMODG00000001909	TCP11L2	68.0314	68.363	58.7008	25.7591	25.8664	30.2721	98.4903	114.907	73.7089	57.0861	51.7478	54.3661	167.66	150.678	157.908
ENSMODG00000001910		0	0	0	0	0.095381	0	0	0	0	0	0	0	0	0	0
ENSMODG00000001911		0	0	0	0	0	0	0	0	0	0	0	0	0	0	0
ENSMODG00000001912	MYO5C	0.523393	0.591068	0.511872	0	0	0	0.014843	0	0.0458862	0.032049	0	0.0237916	0.0314734	0	0.0141547
ENSMODG00000001913	ACER1	0	0	0	0	0	0	0	0	0	0	0	0	0	0	0.0422919
ENSMODG00000001914	FAM169A	0	0	0	0	0	0	0	0	0	0	0	0	0	0	0.037836
ENSMODG00000001915		17.1291	16.089	15.6205	11.2808	12.9496	11.0719	13.798	13.5559	10.0834	7.49817	5.50174	7.10008	8.08348	8.96142	9.62576
ENSMODG00000001916	RPL24	1720.82	1518.75	1610.68	1559.75	1625.71	1362.55	1703.48	1893.91	1727.54	1657.73	1928.63	1869.47	1692.28	1513.8	1456.98
ENSMODG00000001917	CKAP4	261.251	257.461	269.694	217.089	213.06	222.844	194.129	172.923	203.682	213.246	193.226	188.617	167.604	180.388	190.99
ENSMODG00000001918	ATPAF1	28.7514	26.9753	24.6168	30.9969	29.9386	32.7895	33.3364	32.5596	32.6504	19.8324	25.7148	21.3417	21.8642	21.7109	20.1435
ENSMODG00000001919	FAM91A1	23.9243	22.4665	25.3478	34.6781	32.9346	28.1818	28.23	28.9232	29.5315	39.7368	35.9463	35.2474	27.2799	25.1016	27.6229
ENSMODG00000001920		0	0	0	0	0	0	0	0	0	0	0	0	0	0	0
ENSMODG00000001921		0.508764	0.161724	0.822063	0	0.759094	0.34501	0	0.201149	0	0.394607	0.522567	0.585873	0	0.157906	0.348562
ENSMODG00000001922	AMPD2	5.92161	4.62387	4.58405	6.7685	6.32629	7.6815	7.31526	6.82786	7.99649	7.0334	6.50611	6.98542	4.69115	5.36002	4.26195
ENSMODG00000001923		6.51948	4.6946	5.05212	5.18233	7.14659	6.63163	7.31246	6.47029	8.27411	4.17947	5.19309	4.94122	7.60074	5.82264	3.82851
ENSMODG00000001925		0	0	0	0	0	0	0	0	0	0	0	0	0.0284233	0	0
ENSMODG00000001926	NUAK1	2.52257	2.83108	2.38459	29.751	25.8983	37.0755	10.2265	9.95308	18.6181	2.29596	2.15036	2.22313	1.37244	1.34218	1.76352
ENSMODG00000001927	ZBTB11	10.0374	9.80328	9.63164	7.75134	8.46239	8.08457	9.4094	9.40485	9.88268	8.09634	7.20532	7.57332	7.50328	6.47968	7.11326
ENSMODG00000001928	MOB3C	11.2733	11.0697	10.7089	7.79727	7.37326	7.74957	14.1457	13.5851	12.0617	6.55787	6.21258	6.53544	12.5567	13.6842	13.6749
ENSMODG00000001929	ANXA13	0.234161	0	0.126119	0	0.0582294	0	0.252342	0	0	0.0908098	0.0801712	0.0674127	0	0	0
ENSMODG00000001930		0	0	0	0.550099	0	0	0	0	0	0	0	0	0	0	0
ENSMODG00000001931		0.125886	0	0	0	0	0	0	0	0	0.14646	0	0	0	0	0
ENSMODG00000001932	PCSK5	22.2456	21.4243	18.288	3.4173	3.55087	3.63887	3.19639	3.20906	1.89172	0.186531	0.185263	0.181744	0.354913	0.317231	0.411914
ENSMODG00000001933	GNAT2	0	0.0864619	0.146499	0	0	0	0	0	0	0	0	0	0.207178	0	0
ENSMODG00000001934	MYO9A	25.8417	25.4132	27.629	23.4257	23.777	21.7824	23.7676	20.9502	24.4525	21.2817	15.9842	16.1675	21.3741	18.9443	24.2878
ENSMODG00000001935	SMEK2	70.859	61.7367	68.672	81.6341	81.1365	69.9124	67.2664	64.8382	69.8233	112.735	89.2197	90.4851	99.9823	88.5607	102.002
ENSMODG00000001936		0	0	0	0	0	0	0	0	0	0	0	0	0	0	0
ENSMODG00000001937	TC2N	0.154389	0	0	0	0.0575885	0.0261741	0	0	0.0285747	0.0898103	0.132148	0.200012	1.17596	0.958362	0.846194
ENSMODG00000001939	CTSE	0	0	0	0	0	0	0	0	0	0	0	0	0	0	0
ENSMODG00000001940		0	0	0	0	0	0	0	0	0	0	0	0	0	0	0
ENSMODG00000001941		3.11719	3.83966	2.51838	2.6981	3.19753	3.56716	3.49919	2.77298	3.17315	2.26664	2.93494	2.69223	1.03877	1.93498	1.06782
ENSMODG00000001942	FAM198B	2.83949	3.05722	2.87371	1.04388	1.15027	1.30441	2.48416	1.93747	3.35667	6.32292	5.55081	5.2344	0.383724	0.469079	0.486344
ENSMODG00000001943	PCNP	204.739	180.303	194.947	165.61	175.988	145.57	224.952	229.214	220.789	225.034	195.452	195.022	229.744	227.759	216.13
ENSMODG00000001944	KLHL38	0	0.110367	0	0	0.0123342	0.0168177	0	0.0196102	0	0.0384707	0.0509456	0.0142794	0.0377797	0.0153945	0
ENSMODG00000001946	RPS26	2108.28	2286.63	1937.46	2542.35	2619.02	2844.99	1713.4	1842.54	1690.13	2880.87	2924.48	3047.82	2769.07	2483.2	2731.32
ENSMODG00000001947		1.2933	0.996151	1.36636	0.990261	1.03904	0.809568	1.23291	1.29799	1.04953	0.462974	0.766378	0.601455	0.909316	0.509476	0.664545
ENSMODG00000001948	GNB5	33.719	33.6926	31.2524	6.1943	7.64751	5.44325	19.2455	19.1177	18.615	1.6502	3.44352	2.50573	10.3863	11.2859	13.8476
ENSMODG00000001949		0	0	0	0	0	0	0	0	0	0	0	0	0	0	0
ENSMODG00000001950		86.6147	86.1449	86.4527	92.6741	89.4067	78.0373	107.755	110.56	106.643	84.8591	87.5476	87.24	72.9866	71.88	77.5461
ENSMODG00000001951	MKNK1	9.32059	9.54986	8.58085	6.67914	6.20949	5.86494	10.4648	10.1296	9.19506	6.45588	6.412	6.70204	14.4134	13.7243	12.8308
ENSMODG00000001952	KHSRP	50.5741	54.773	48.1834	71.3242	68.8408	81.692	68.4795	67.927	68.6462	64.2917	58.7368	57.894	48.3806	49.6619	52.6617
ENSMODG00000001954	CD70	0.0890625	0.127399	0.0359769	0.115633	0.232548	0	0.575867	0.528187	0.197807	0.155427	0.0457394	0	0	0	0.0457635
ENSMODG00000001955	OSTF1	41.8895	35.701	38.1972	31.3896	33.7416	29.0225	53.034	53.1599	49.8361	28.6278	31.1111	29.3984	28.0467	27.5483	29.2611
ENSMODG00000001956	TMEM144	1.02337	0.926292	1.20514	0.825731	1.26811	0.917467	1.34583	1.29612	1.15571	5.65039	5.45164	5.66266	3.54733	3.21394	3.19071
ENSMODG00000001957	DNAH17	0.242765	0.163418	0.207668	0.0123604	0.0106534	0.00726298	0.0461673	0.0508138	0.0475746	0.0664565	0.0880064	0.0431672	0.0734207	0.0332416	0.0440264
ENSMODG00000001959	SLC25A41	0	0	0	0.155233	0	0	0	0	0.199161	0	0	0	0	0.166991	0
ENSMODG00000001960	AVPR1B	0	0	0	0	0	0	0.0338935	0	0	0	0	0	0	0	0
ENSMODG00000001961		1.07927	1.17625	1.13887	2.57373	2.20185	1.97162	2.08878	1.95937	2.15245	2.05004	1.76463	1.65501	1.38409	1.51764	1.69765
ENSMODG00000001962		64.3677	66.6863	63.5693	62.2801	65.1252	62.1388	51.9704	45.4969	56.3415	51.7608	47.806	49.2131	42.8806	38.106	43.6108
ENSMODG00000001963	DMBX1	0	0	0	0	0.114906	0	0	0	0	0	0	0	0	0	0
ENSMODG00000001964	SENP7	12.9599	12.9601	14.5297	12.2446	11.7431	10.0333	14.4457	14.976	13.6095	12.5758	11.4453	9.79999	7.4989	6.97448	7.50717
ENSMODG00000001966	NMRK1	1.63705	1.68123	1.47518	3.40615	3.19409	3.23435	6.98878	6.45992	5.8034	4.32195	3.84796	3.80658	1.90635	2.02261	2.2647
ENSMODG00000001967		0	0	0	0	0	0	0	0.132047	0	0	0	0	0	0	0
ENSMODG00000001969		0	0	0	0.0407627	0	0	0	0	0	0	0	0	0.107613	0.0438503	0.0483974
ENSMODG00000001970		1.31801	0.837926	1.7747	2.28162	1.80264	2.68135	1.42034	0.781646	1.70758	1.27784	1.80502	0.948603	0.752932	1.02268	0.225746
ENSMODG00000001972	FBXO32	39.7529	41.5782	39.3685	5.31189	8.33658	9.68989	17.9649	16.5137	17.9022	10.0172	11.2898	9.09756	10.5698	8.69928	8.66007
ENSMODG00000001973	RXFP1	0.0366181	0.13968	0	0	0.0136589	0	0.0197307	0.0651493	0.0813283	0.0426026	0.0752231	0.047439	0.0209187	0.0170479	0.0376314
ENSMODG00000001974	ZNF398	7.56892	5.46223	5.66046	8.76462	8.24092	9.20773	7.71572	6.61183	6.30393	14.3393	12.9746	10.954	7.77128	7.6666	8.40905
ENSMODG00000001975	GNAI3	201.833	194.945	196.771	183.282	188.764	171.224	202.58	187.044	208.656	298.85	262.279	278.568	260.919	246.913	268.294
ENSMODG00000001977		1.11328	0.707772	0.539654	1.34905	1.21811	0.905945	0.799815	0.528187	0.741775	1.72697	1.60088	0.961509	0.423987	0.691064	0.762726
ENSMODG00000001978	APPL2	35.9678	35.1472	36.979	25.033	25.3699	26.7387	47.0144	49.4568	37.2202	66.1551	68.3802	63.4252	102.211	96.9619	95.871
ENSMODG00000001979	LEO1	44.9369	38.87	42.5009	31.4467	33.0134	26.8472	25.7651	23.7458	26.2306	22.5377	20.9699	22.6396	29.538	29.0678	26.5315
ENSMODG00000001980	ERBB3	0	0	0.0426195	0.0304406	0.0393549	0	0.0568493	0.0417139	0.0195274	0.245499	0.234799	0.197433	0.361634	0.442076	0.379491
ENSMODG00000001981	WDYHV1	11.6786	13.3769	10.8056	12.3109	10.708	12.4768	12.0932	15.3997	12.6792	15.1053	13.5367	13.5237	12.0759	11.8461	12.7393
ENSMODG00000001982	AP3B2	0.594739	0.765667	0.768786	4.6845	4.88055	5.14224	2.85208	2.50425	2.50972	0.138387	0	0.0770489	0.135902	0.110754	0.152799
ENSMODG00000001983	IMPG2	0.696393	0.53452	0.439116	0.161718	0.126713	0.155496	0.164736	0.261901	0.245205	1.48208	1.44802	1.32027	0.291092	0.33212	0.296739
ENSMODG00000001984	PNPT1	16.4692	14.6744	16.8335	20.0866	21.7183	17.8947	17.9272	18.4983	19.3512	23.2735	24.6906	22.9523	30.0781	27.3005	30.3025
ENSMODG00000001985	GPR61	0.363672	0.277447	0.176287	0.0629557	0	0.0739855	0.313527	0.517623	0.161542	0.169243	0.224123	0.188456	0.415507	0.135449	0
ENSMODG00000001986	FAAH	0.45101	0.0614424	0.312319	0.501911	0.216297	0.360461	0.243015	0.573156	0.500844	0.487239	0.463246	0.333878	0.515294	0.719904	0.595917
ENSMODG00000001987	ZNF282	6.22149	8.03965	6.92035	9.91162	7.73558	10.0431	8.16208	8.55576	8.66119	11.2246	9.72434	11.7201	9.37466	9.8648	8.94185
ENSMODG00000001988	CYTH1	6.3164	6.25819	5.63323	15.7626	15.544	12.1826	11.4037	10.8	14.4841	16.5107	16.3458	14.453	11.528	10.6169	9.69464
ENSMODG00000001989	CYB561D1	5.70685	5.92242	4.06816	5.66602	5.00872	6.14649	6.33084	4.97715	5.96463	1.75752	1.72402	1.88456	3.06836	3.5946	2.24241
ENSMODG00000001990	C9orf41	7.50454	8.22199	7.93632	21.3844	21.7179	18.5909	13.8119	13.0267	15.8482	14.4699	13.1645	13.4727	7.22543	7.61571	9.25031
ENSMODG00000001991	ZNF212	13.1198	11.9248	11.8248	10.6377	11.0151	9.51797	9.86769	11.319	9.59649	13.4496	12.8439	13.3701	13.8619	14.8405	15.4237
ENSMODG00000001992	TMOD3	54.8991	50.8267	58.904	74.9438	76.9849	63.2395	64.697	62.9798	73.5582	69.6918	64.0623	59.571	70.8027	56.8318	59.229
ENSMODG00000001993	SRGAP2	28.6188	27.2917	26.9315	24.0949	21.9227	23.9162	26.405	27.2585	23.1191	15.8282	15.7367	14.4736	16.0381	16.6693	16.7344
ENSMODG00000001994	TRIP11	19.8789	17.875	24.4438	25.3953	27.9465	22.8076	25.4299	23.4487	26.6302	17.3537	14.7449	14.4412	17.9793	15.3143	17.6049
ENSMODG00000001995	C9orf40	1.24672	1.18891	1.20867	3.75528	3.7575	2.78996	1.34352	1.36044	1.77212	1.79858	2.15131	2.49807	0.968602	1.43944	1.9987
ENSMODG00000001996	NSUN4	12.517	10.7777	9.52342	11.7808	11.0604	14.8955	8.57787	10.306	10.7961	7.70546	10.2977	10.0759	12.7738	12.5034	11.8018
ENSMODG00000001998	UQCRH	951.873	932.534	896.89	733.865	743.23	764.382	628.612	628.061	706.028	718.817	702.303	744.271	690.538	712.218	737.232
ENSMODG00000001999		15.853	15.1339	14.4087	14.1868	14.9211	14.6054	17.5545	17.2298	17.325	13.1295	9.81472	10.0368	12.5292	11.9152	13.6685
ENSMODG00000002000		15.1333	13.8124	14.163	20.7072	22.4303	23.9794	13.6172	11.4333	16.1398	10.5755	11.4398	12.2937	12.7822	12.8352	11.1893
ENSMODG00000002001		151.101	139.347	132.777	217.653	216.643	206.539	150.028	144.748	168.421	287.325	283.516	277.922	294.364	301.345	295.878
ENSMODG00000002002	TMOD2	19.9956	21.9516	27.1462	31.3435	33.525	29.2163	25.1765	25.7544	29.0725	24.4626	24.4904	19.1093	25.8289	23.4808	26.2687
ENSMODG00000002003	ATXN7L2	3.27765	3.25727	2.95463	4.71836	5.32793	6.21182	4.68474	4.25593	3.21835	5.98088	6.37876	5.36364	4.65146	5.97525	4.25475
ENSMODG00000002005	EFEMP1	70.916	56.7442	46.1013	29.3862	38.6611	27.3065	35.4265	31.8406	15.9417	154.573	162.784	151.633	475.81	473.981	444.278
ENSMODG00000002006		20.4716	17.6849	21.9872	29.4975	30.7779	22.7836	32.8062	33.6227	31.1316	33.2321	33.8163	32.595	25.1781	25.1611	28.1415
ENSMODG00000002007	LYSMD2	5.25489	6.29982	6.914	22.4821	23.5215	20.1594	13.1056	13.7123	18.1735	27.0749	26.3704	23.2112	18.5263	17.7543	19.5954
ENSMODG00000002009	ETFDH	15.9955	15.328	14.998	18.8643	19.8447	18.7251	13.2112	13.5253	13.2682	24.6997	23.5249	23.2433	21.2101	23.174	22.9574
ENSMODG00000002010	ABI3BP	447.433	428.273	426.892	1.77953	1.53376	1.73578	29.2898	24.1173	35.3881	173.056	140.767	139.495	12.473	13.1705	15.973
ENSMODG00000002011		1650.52	1999.55	1726.09	2116.55	2231.93	2250.87	1422.55	1564.38	1450.87	2897.2	2944.51	2836.98	2773.47	2445.64	2696.46
ENSMODG00000002012	NDUFB1	218.018	205.793	241.125	175.743	194.926	157.439	124.348	163.841	142.924	236.222	270.087	255.374	302.334	224.695	258.258
ENSMODG00000002014	TIMP2	685.12	671.909	613.71	1139.14	1152.61	1123.22	1142.04	1169.48	980.793	664.341	636.293	605.587	1186.71	1106.37	1137.98
ENSMODG00000002015	GCNT4	0	0	0	0	0	0	0	0	0	0	0	0	0	0	0
ENSMODG00000002016	IKBKE	5.83049	4.6477	4.87956	3.98553	4.08198	5.01835	7.05652	7.62486	7.86927	2.53941	2.88685	2.73732	3.14287	3.36868	3.01128
ENSMODG00000002018	LRRC41	14.8756	16.4105	12.7769	17.5697	13.4029	18.1209	14.9859	13.9068	14.5007	15.0509	14.9058	13.999	15.0575	15.2897	14.0419
ENSMODG00000002019	SYPL2	0.0434379	0.0414237	0.0175468	0.150392	0.064811	0.110463	0	0.0257609	0	0.0252685	0	0.018758	0	0.0404458	0
ENSMODG00000002020		0	0	0	0	0	0	0	0	0	0	0	0	0	0	0
ENSMODG00000002021	CANT1	6.10121	5.29304	5.49399	9.1133	9.00841	8.59812	8.28717	8.51817	8.25747	7.3448	6.91953	6.6051	7.43072	7.12091	7.64162
ENSMODG00000002022	ANKRD31	0	0	0	0.0182304	0	0	0	0	0	0	0	0	0	0	0
ENSMODG00000002023	SLC25A23	11.2511	15.1562	11.8231	17.9106	21.1306	27.131	41.5462	46.1008	30.8425	9.33682	9.77844	10.6006	22.0239	22.5639	22.7206
ENSMODG00000002024	KIAA1033	28.1618	26.9546	28.9884	21.7792	21.8485	21.9516	33.0099	33.6022	32.1494	33.6518	30.5594	30.5205	36.0463	37.1057	40.7408
ENSMODG00000002025		4.40234	4.83706	5.87623	6.04706	5.7831	4.08867	7.01311	6.58381	9.56499	15.1428	12.2874	10.7453	10.0596	10.6933	11.3104
ENSMODG00000002026	SCG3	0.0519669	0.0247786	0.0209921	0.0674704	0.116305	0.0528608	0.112004	0.123276	0.0865633	0.937126	0.960781	0.718117	0.623425	0.290324	0.453942
ENSMODG00000002027	ATAD2	4.16472	3.98549	3.48234	23.822	23.9214	21.2114	6.30844	5.23342	8.3604	8.99611	8.63021	8.32582	5.97287	6.0066	6.13563
ENSMODG00000002030	C1QTNF1	2.17872	2.4151	2.42215	9.3968	9.98836	9.16786	1.7258	1.85532	1.92316	0.389967	0.344281	0.38599	0.29786	0.329438	0.3636
ENSMODG00000002031	TRPM6	0	0.0193427	0.0245804	0	0.00756585	0	0.0109291	0	0.0675734	0.0117991	0.0208336	0.0175181	0.0695229	0.12276	0.072956
ENSMODG00000002032	RAD54L	3.38008	4.10977	3.72069	11.3735	8.69953	10.0138	4.18891	5.56267	3.75356	2.75274	2.99441	3.17472	3.13776	3.69803	3.16968
ENSMODG00000002033	LURAP1	42.0706	45.9651	37.7834	25.9759	27.3769	30.0815	42.2061	47.3037	38.8074	43.482	43.0076	42.9354	57.8897	57.777	65.2818
ENSMODG00000002034	PSMA5	138.798	146.154	140.296	151.085	154.481	142.099	132.439	133.94	137.972	213.113	220.442	226.328	220.679	238.147	233.207
ENSMODG00000002035	ZHX1	29.5426	29.7588	31.738	35.2712	37.7268	35.0458	37.8111	35.6042	42.9655	38.8398	35.3472	34.9892	29.3645	28.0607	31.4182
ENSMODG00000002037	ENGASE	3.58821	3.70806	3.52721	5.86913	6.46317	6.12023	6.71915	6.31116	5.9846	4.57145	4.34419	4.79584	4.59846	5.18307	5.39806
ENSMODG00000002038		0	0.213299	0.120469	1.22613	1.3349	1.36511	1.36588	1.68021	1.07633	0	0.153159	0	0.0851836	0	0
ENSMODG00000002039	NSUN2	12.4648	11.0575	12.0063	22.2805	21.1785	22.3507	19.0139	17.283	23.5422	28.5541	26.6579	26.6883	23.824	24.346	26.7514
ENSMODG00000002040		9.28336	7.33525	10.4144	11.3871	11.8328	10.846	10.976	9.75263	11.8997	12.22	13.7307	13.0575	11.3338	9.48359	10.1399
ENSMODG00000002041	CCDC85A	57.9463	51.9151	62.8022	23.777	22.1128	20.2988	32.7524	34.4642	25.8694	13.3084	17.3238	13.9178	39.0174	30.2427	30.1181
ENSMODG00000002042	CPSF2	29.8046	28.9992	30.7452	60.4589	64.056	54.7418	38.7612	34.9812	38.903	59.3206	51.6498	53.875	40.8945	40.1563	44.9017
ENSMODG00000002043	SRD5A1	16.0892	16.0523	13.6539	14.5112	15.1296	14.0967	15.0801	15.9563	14.789	34.6845	38.3285	34.973	34.6795	35.6899	36.0561
ENSMODG00000002044		2.95692	1.78817	2.35977	3.55817	3.38958	1.90738	3.10879	3.07951	2.48275	2.6011	2.96307	2.95868	1.68919	1.94741	1.96407
ENSMODG00000002046	RORB	0	0	0.0717261	0.0384223	0.066232	0	0	0	0.0492952	0.41316	0.547136	0.230032	0.20287	0.123998	0.0912374
ENSMODG00000002047		27.0668	27.7153	27.8189	71.5177	71.1252	73.7742	17.2091	17.4191	23.0907	0.497652	0.512576	0.636244	2.49787	2.12417	2.58865
ENSMODG00000002048	DENND1C	0	0	0	0	0	0	0	0	0	0	0	0	0	0	0
ENSMODG00000002049		0	0	0	0	0	0	0	0	0	0	0	0	0	0	0
ENSMODG00000002050	FAM83A	0.0699867	0	0	0.181732	0.0522114	0.0711906	0.0754209	0	0.0777198	0	0	0	0	0	0
ENSMODG00000002051		0.815995	1.29693	1.17199	1.0202	0.541109	1.10671	0.879353	0.430158	0.805473	0.105484	0	0.0783057	0.103589	0.168842	0
ENSMODG00000002052	PAPD7	6.37245	7.51418	6.67032	10.6628	9.97233	10.8312	9.17986	9.34598	9.45967	15.9904	13.7637	13.4551	11.9786	13.072	13.3501
ENSMODG00000002053	FNIP2	13.4425	12.0383	11.7239	7.95368	6.73646	7.75074	11.2262	12.6798	11.7452	9.6059	9.13469	10.1562	15.6443	15.3544	16.0584
ENSMODG00000002055		0	0	0	0	0	0	0	0	0	0	0	0	0	0	0
ENSMODG00000002056		0.45459	0.43351	0.489686	0.262316	0.113044	0.308273	0.163296	0.359461	0.336546	0	0	0.392616	0.519384	0	0.155723
ENSMODG00000002057	HMGCR	166.542	147.703	161.623	52.5568	55.6904	52.1202	166.911	158.484	178.562	46.6928	46.2921	46.0483	58.0597	61.2542	67.2057
ENSMODG00000002058	DMXL2	3.84292	4.18315	4.23301	3.73191	4.34229	3.80415	3.9595	3.8466	3.52853	3.1842	2.84005	2.86569	2.29171	2.1382	2.69706
ENSMODG00000002059	C4orf46	30.2185	26.841	25.7835	59.6497	61.9808	56.1875	36.4223	37.7641	36.1936	50.1493	46.5189	49.269	42.1454	42.7669	46.0013
ENSMODG00000002060	TNFSF9	0	0	0	0	0	0	0	0	0	0	0	0	0	0	0
ENSMODG00000002061		111.13	108.417	102.152	155.904	155.893	183.712	144.87	146.119	139.645	89.9095	79.3955	83.1442	44.3926	40.5245	44.4389
ENSMODG00000002062	SORT1	3.27714	3.47676	3.30952	3.90026	3.88113	3.45852	5.60641	5.00456	5.14044	5.0042	6.2272	5.0593	2.15294	1.60199	2.94685
ENSMODG00000002069	IRBP	0	0	0	0	0	0	0	0	0.0242098	0	0	0	0	0.0202992	0
ENSMODG00000002070	EIF2D	41.1146	47.242	40.1856	48.6007	48.5043	47.7671	48.0427	48.4794	47.269	42.9568	38.9179	42.5418	48.1261	45.864	48.0931
ENSMODG00000002071	ALDH1L2	32.7033	33.3385	34.4374	133.109	127.381	132.842	28.1823	25.4405	31.4262	98.4566	94.2098	89.4539	8.57242	9.1124	10.5881
ENSMODG00000002073	GLDN	0.0326543	0.0622802	0.0263815	0	0	0	0	0	0	0	0	0	0.0373086	0.030405	0
ENSMODG00000002074	PSRC1	0	0	0	0.202929	0.111302	0.238482	0	0.0252801	0.0473371	0.148781	0.197026	0.110447	0.0243514	0	0
ENSMODG00000002075	GDF2	0.560152	0.471333	0.479169	0.0570404	0.0737442	0.134068	0.106526	0	0.109773	0	0	0	0	0	0.0338619
ENSMODG00000002076		84.7157	68.0869	87.1602	57.9107	58.0847	39.0383	44.84	43.7446	47.4319	59.9616	61.2741	62.5489	38.6261	61.9302	64.0599
ENSMODG00000002078	C12orf45	16.4974	12.5557	13.3924	16.6823	19.9403	19.3629	14.9578	13.6409	16.2064	25.9298	25.0916	25.5511	23.1986	20.0137	18.7472
ENSMODG00000002080	DYRK3	7.66285	7.54544	7.16985	14.3758	14.1985	12.979	15.1714	14.5846	15.4359	6.26136	6.11355	6.37193	10.954	10.3873	9.85278
ENSMODG00000002081	ADCY2	10.5881	9.77749	8.29929	1.92849	2.02989	1.76496	1.35988	1.4032	1.44512	59.161	54.9641	53.8972	9.32638	9.73027	11.2458
ENSMODG00000002082		144.949	150.375	145.958	170.608	166.532	174.914	210.154	190.093	233.122	118.084	108.887	110.288	77.0018	78.5919	78.374
ENSMODG00000002084	RPL27	0	0	0	0	0	0	0	0	0	0	0	0	0	0	0
ENSMODG00000002085	GDF10	116.365	103.29	94.4643	148.174	152.16	154.946	16.5221	9.09246	32.4253	13.879	10.926	11.0098	3.59195	2.44609	3.54065
ENSMODG00000002087	MAPKAPK2	43.9293	39.5837	38.4004	54.5818	54.0034	57.658	65.8563	64.4306	62.8149	44.72	44.1507	42.1731	58.7581	58.6611	57.8874
ENSMODG00000002089	RBFOX3	0.378667	0.416664	0.329459	3.60534	4.04182	4.50366	0.596409	0.310943	0.646935	0.0677774	0	0	0.13312	0.0271219	0.0299343
ENSMODG00000002091	TNFSF14	0	0	0	0	0	0	0	0	0	0	0	0	0	0	0
ENSMODG00000002092	RAPGEF2	11.9004	12.0161	12.3659	18.6783	16.862	17.6783	20.3971	18.4262	21.4673	20.4076	19.2751	17.6028	18.949	19.1153	21.9968
ENSMODG00000002093		0.444976	0.707237	0.439386	0	0.110653	0	0	0	0	0	0	0.0427015	0.0564889	0	0.05081
ENSMODG00000002094	FASTKD3	2.79237	2.48404	2.2728	2.86788	2.705	2.58604	3.48077	3.36148	4.09598	3.32146	2.56847	3.25758	4.42843	4.2687	4.00465
ENSMODG00000002095		0	0	0	0	0	0	0	0	0	0	0	0	0	0	0
ENSMODG00000002096	VRK2	14.801	14.3713	12.5557	20.9054	24.0411	18.6827	17.9803	17.9546	21.5915	17.2982	19.5561	19.6978	20.9846	18.793	21.0874
ENSMODG00000002097	IL10	0	0	0	0	0	0	0	0	0	0	0	0	0	0	0
ENSMODG00000002099		0	0	0	0	0	0	0	0	0	0	0	0	0	0	0
ENSMODG00000002100	SLC24A4	0	0	0	0	0	0	0	0	0	0.0399227	0.105737	0	0	0	0
ENSMODG00000002101	CYP19A1	0.0690516	0.0329248	0	0	0	0	0	0	0	0	0	0	0	0	0
ENSMODG00000002103		0.145469	0	0	0	0.325567	0.147971	0.313527	0	0.161542	0	0	0	0	0	0
ENSMODG00000002104	SLC41A2	8.11807	8.25301	7.9305	11.1266	11.0679	9.62137	8.49157	8.32147	8.66769	24.7644	26.499	24.8292	9.4964	9.76413	9.8888
ENSMODG00000002105	FANCL	0	0	0	2.18503	2.14303	1.23965	0.0938081	0	0.38667	0.911479	0.536465	0.827	0.0994564	0.243159	0
ENSMODG00000002106	POMGNT1	30.5825	31.7655	27.4209	33.6125	32.455	34.5246	36.4843	35.5259	37.8614	24.7716	25.494	25.1029	27.5987	27.476	27.3995
ENSMODG00000002107	COL4A3BP	79.7013	82.4065	76.9758	27.441	29.068	24.9486	46.0384	48.5689	39.8004	55.5477	54.7203	52.2831	56.8651	58.921	61.4302
ENSMODG00000002109	TNFAIP8L3	2.04565	1.4631	2.20359	1.03287	0.635873	0.693614	0.183708	0.808786	0.946536	1.18999	0.175096	0.736156	5.25876	4.12695	5.78122
ENSMODG00000002110	MTRR	14.3938	14.0999	13.6382	20.3577	20.0736	17.6693	18.1917	18.4663	21.3993	16.5411	15.609	15.0362	17.2957	15.7364	17.8713
ENSMODG00000002113	TSPAN1	0	0	0	0	0	0	0	0	0	0	0	0	0	0	0.0689737
ENSMODG00000002114	BCL11A	0.6443	1.02404	0.97166	1.5615	1.44198	2.14092	1.80525	1.27368	1.62178	2.39871	2.38241	2.44844	2.74823	2.2797	2.33953
ENSMODG00000002115	IL20	0	0	0	0.160966	0	0	0	0.441156	0	0	0	0	0	0	0
ENSMODG00000002116	FSTL4	0.151569	0.0963604	0.102044	0.087461	0.0753821	0.0770881	0.108892	0.0898883	0.140264	0	0.0259468	0.0436353	0.0288621	0.0235214	0
ENSMODG00000002117	CHST11	0.159057	0.101121	0.0856686	0.504802	0.553745	0.539311	0.228543	0.188659	0.176632	0.185052	0	0	0.0605761	0.296202	0.163459
ENSMODG00000002119	FSTL5	0	0.100416	0.0425357	0	0.0392775	0	0	0.0624479	0	0	0	0	0	0	0
ENSMODG00000002120	FAIM3	0	0.0503567	0	0	0	0	0	0.0313163	0.0586399	0	0	0	0	0	0
ENSMODG00000002122	CELSR2	0	0	0.016484	0	0	0.0103772	0	0.0242006	0	0	0.0314354	0.0528655	0	0	0.010484
ENSMODG00000002124		0	0	0	0	0.0499762	0	0	0	0	0	0	0	0	0	0
ENSMODG00000002125	RIN3	0	0	0	0	0	0	0	0	0	0	0	0	0	0.0132629	0
ENSMODG00000002127	ENPP7	0	0	0	0	0	0	0	0	0	0	0	0	0	0	0
ENSMODG00000002130	AP4E1	17.1323	17.9168	17.5141	13.1044	12.7182	12.0462	15.0452	14.296	14.678	9.35393	9.3534	7.79218	10.773	10.4911	11.9539
ENSMODG00000002131	POLK	12.2132	10.8255	11.8298	9.30955	9.11127	7.8179	8.47286	8.51354	8.73112	8.65912	7.39515	7.172	8.50359	9.04818	10.3723
ENSMODG00000002132		31.4212	41.2008	33.4945	41.173	41.6726	40.3961	20.6928	32.6103	29.5622	23.8632	28.2395	24.1223	20.4429	29.6632	30.9453
ENSMODG00000002133	UBXN2A	26.9985	27.5222	24.688	23.748	27.5361	28.2428	18.0589	24.0335	19.5215	33.1949	35.2122	35.0004	30.4087	33.4504	30.1094
ENSMODG00000002134		0	0	0	0	0	0	0	0	0	0	0	0	0	0	0
ENSMODG00000002137	CBX2	1.0409	1.09333	1.04813	3.51242	3.25242	3.23779	1.33306	1.32408	1.23967	4.05426	3.61028	3.60901	3.03347	2.83737	2.85254
ENSMODG00000002138	SEMA5A	2.24734	3.13226	3.63126	33.6669	34.7133	34.9054	17.5738	13.5671	17.9815	30.4368	24.8291	22.4953	11.9824	11.187	14.3309
ENSMODG00000002139	PIK3R3	16.6766	13.9896	15.4857	13.2367	12.5443	13.2329	9.39588	9.19246	9.45175	3.78381	4.61987	4.30301	2.05557	3.15713	2.41782
ENSMODG00000002140	FKBP1B	80.1746	92.2065	74.7198	93.3073	75.0447	99.8804	43.0381	29.2054	41.0154	49.2589	49.0398	54.2027	28.1325	36.9066	33.019
ENSMODG00000002141	PIGR	0	0	0	0	0	0	0	0	0.0206204	0	0	0	0	0	0
ENSMODG00000002142	CBX4	35.2776	38.6212	41.568	27.9443	27.3628	26.8809	20.7925	20.997	16.8299	27.93	27.4049	26.9485	11.1314	13.6371	12.4336
ENSMODG00000002143	C3	0.100441	0.0191568	0.0324587	0.0173875	0.0149862	0.0204338	0.32472	0.333575	0.200771	0.163599	0.288866	0.121448	0.206563	0.112227	0.144509
ENSMODG00000002144		0	0	0	0	0	0	0	0	0	0	0	0	0	0	0
ENSMODG00000002145		17.8787	17.3198	16.8093	32.721	28.343	38.4217	32.1907	33.4891	31.6689	21.2401	20.0126	19.5736	33.086	30.7739	30.6009
ENSMODG00000002147	TP53I3	52.472	52.0475	52.177	29.3846	29.07	29.9641	21.9309	23.1093	19.6067	16.9016	21.8573	24.2644	18.686	21.9196	19.3541
ENSMODG00000002148	SPPL2A	64.0947	59.9223	65.3015	59.5281	63.8387	51.951	52.3078	51.6007	50.3004	52.9046	48.9608	49.0713	59.9375	60.5211	68.4056
ENSMODG00000002150	TXNRD1	91.0817	92.2993	83.7698	79.7155	77.186	84.9455	60.0222	57.772	63.8754	117.54	114.479	113.159	92.8861	96.9908	98.7903
ENSMODG00000002151		28.4067	34.3455	27.8676	33.6198	33.8962	33.0969	36.1569	37.6471	33.3963	34.3981	37.6626	38.3657	42.3909	45.7476	42.3742
ENSMODG00000002152		7.17444	9.12235	7.46315	5.31696	6.61162	6.34389	5.407	5.56185	4.26999	2.0731	1.2041	1.33647	1.28581	1.4845	1.49387
ENSMODG00000002153	C1orf116	2.59257	1.94126	2.07903	11.5027	11.6906	15.0026	0.848511	0.637791	1.57814	0.0223428	0	0	0	0.0357629	0.0197357
ENSMODG00000002154	SARS	80.3585	77.4202	74.6081	107.821	103.708	110.539	89.7467	83.9372	91.5425	134.775	120.041	121.265	84.6063	85.7804	92.0043
ENSMODG00000002155	mdo-mir-7323	0	0.0727287	0.0616148	0.0330059	0	0	0.24656	0.316605	0.254076	0.931656	0.861677	0.592813	2.26552	1.8108	1.68508
ENSMODG00000002156		0	0	0	0	0	0	0	0	0	0	0	0	0	0	0
ENSMODG00000002157	PFN4	5.41746	3.01364	6.01807	4.8845	3.87313	4.5922	2.91905	2.9451	2.00535	1.83832	0	0.389909	0.773702	0.840715	0.231974
ENSMODG00000002158	TOMM70A	64.0727	60.3888	63.5409	91.368	85.7601	78.4271	84.8711	82.71	98.7238	53.8581	50.7293	52.6631	45.3872	40.4688	41.3731
ENSMODG00000002159	YOD1	2.36564	3.46566	2.38209	11.9592	11.97	15.6238	8.09134	8.4177	13.3255	1.71518	1.51424	1.51015	2.1936	2.26654	3.03008
ENSMODG00000002160	PAPOLG	22.9464	21.7569	22.8629	34.2923	35.317	31.6422	29.7399	30.9637	33.7647	41.5506	36.773	37.3628	39.8519	37.666	39.6781
ENSMODG00000002161	TBC1D16	1.93163	2.02627	1.40452	2.89803	3.50652	3.60225	2.87957	3.39849	2.96734	2.35969	2.18244	2.55806	2.64835	2.81777	2.44827
ENSMODG00000002162	NFYB	92.9173	103.401	95.4957	124.33	129.725	113.293	118.019	120.697	117.137	175.96	176.377	167.199	205.587	187.333	190.977
ENSMODG00000002163	TBC1D31	6.19908	5.68714	6.80447	7.74285	7.57113	5.85341	8.42803	7.16661	7.63925	5.69064	5.45382	6.14464	7.26196	7.50127	7.15016
ENSMODG00000002164	CFDP1	35.6567	38.0341	38.3512	61.4444	66.3801	62.508	42.6299	35.9937	42.485	109.952	95.4007	96.3184	58.8176	58.9336	53.5729
ENSMODG00000002165	NPY5R	0.597817	1.14019	0.965956	3.36339	1.78393	2.28038	0.805293	0.709073	0.82984	10.085	9.05702	7.61568	1.70756	4.59226	2.91821
ENSMODG00000002166		0	0	0.0875597	0	0.0808528	0	0	0	0	0	0	0	0	0	0
ENSMODG00000002167	LGMN	119.763	123.39	116.962	67.6113	74.7329	63.8491	55.7659	55.4596	53.5823	71.5878	71.2929	75.0486	115.442	105.806	117.848
ENSMODG00000002168	CCDC40	0.0221052	0	0	0.0574	0.0494727	0.0224855	0.0476432	0	0	0	0	0	0	0	0
ENSMODG00000002169		6.81589	7.51543	6.1949	14.1958	11.5997	12.133	8.49279	13.1371	15.6111	5.45174	5.68815	5.15085	9.00415	12.8911	9.4123
ENSMODG00000002170	TMA16	17.565	16.5152	18.2786	20.7936	22.4023	20.6707	17.8206	16.7843	24.0283	25.413	22.9428	24.7274	24.8625	25.8541	25.745
ENSMODG00000002171	NIT2	38.6081	36.4881	36.1264	25.4372	27.8566	26.8458	48.5609	49.074	51.9608	16.3581	20.834	22.1966	28.0467	27.042	25.7009
ENSMODG00000002172	REL	2.36606	1.98773	1.95706	3.80335	3.99254	4.01126	5.88876	3.87549	5.00475	9.50351	9.60527	9.19574	8.23862	9.59913	9.03141
ENSMODG00000002173		0	0	0	0	0	0	0	0	0	0	0.0846812	0	0	0	0
ENSMODG00000002174	2018-03-01	0.039163	0	0	0	0	0	0	0.0232257	0.0217451	0	0.140789	0.0845599	0.0223725	0.0729307	0.0402467
ENSMODG00000002175	GOLGA5	47.1342	46.6405	51.7925	42.2306	42.678	36.415	40.4058	36.8733	42.2941	38.1178	33.9559	33.4726	42.1855	37.867	39.6058
ENSMODG00000002176	GPR108	129.544	145.879	110.782	102.883	97.4131	100.581	131.434	131.585	126.258	80.5684	75.3761	76.771	69.2803	74.7462	85.6838
ENSMODG00000002178	HCFC2	11.476	12.369	11.1943	14.6601	14.879	15.577	15.2898	16.0408	16.1861	16.5283	15.3879	15.1221	14.4608	14.1557	14.8272
ENSMODG00000002179	DERL1	132.066	119.398	133.559	160.261	163.027	144.363	147.362	140.957	138.553	154.665	192.932	186.367	153.811	162.99	142.9
ENSMODG00000002180		12.9494	10.2098	13.757	31.2425	28.2209	31.9451	20.9873	18.2619	21.4006	16.0148	22.7265	18.8456	20.154	21.0768	16.9753
ENSMODG00000002181	GAA	8.84151	9.8244	8.49618	8.41137	9.45804	8.30026	17.0833	18.4792	13.2138	37.0675	38.0858	39.4927	20.3592	20.7082	20.9943
ENSMODG00000002182	KIAA1324	0.0158297	0	0.0127888	0.0137015	0.0118092	0	0.0511763	0	0.0351575	0.0184167	0.0325182	0	0	0	0
ENSMODG00000002183	ANXA1	713.572	672.272	693.349	718.88	748.081	636.591	760.17	757.804	805.699	515.814	499.486	530.178	770.596	791.632	845.944
ENSMODG00000002184		12.6558	11.8041	13.3337	12.7399	15.42	13.4385	12.5696	11.8583	11.3226	21.0476	21.4343	20.456	13.1451	13.5202	13.9845
ENSMODG00000002186	GABARAPL2	224.437	190.039	203.127	191.228	196.895	188.284	237.263	252.281	259.057	206.836	241.332	220.704	338.825	341.292	307.27
ENSMODG00000002189	FLNB	53.2645	54.0202	52.2604	74.5611	69.9393	80.9627	21.2938	17.0473	24.055	118.27	103.39	100.983	78.3464	86.4596	90.8927
ENSMODG00000002190		48.3155	47.8242	47.9469	59.7562	60.9383	54.9384	45.3706	47.1121	47.9087	57.3264	57.4147	58.9404	56.6408	56.2534	61.9742
ENSMODG00000002191	PFKFB2	0.531286	0.783005	0.702373	1.33777	1.83762	2.50561	0.624587	0.687449	0.750897	0	0	0	0	0	0.0496353
ENSMODG00000002192	HAS2	2.69154	2.69349	2.75169	2.94805	2.37978	2.55194	7.66312	10.6612	5.90408	22.1519	21.468	21.6246	3.47381	3.65092	3.7734
ENSMODG00000002193	mdo-mir-7255	12.693	13.5319	13.7859	16.3762	18.1792	17.4182	13.356	14.6292	14.3615	14.7674	12.8529	12.9793	10.7398	10.0905	9.9678
ENSMODG00000002194	GLT8D2	119.979	114.415	107.926	43.8643	44.575	41.8951	48.6301	54.7988	47.8587	94.3772	95.7053	102.282	101.139	108.935	112.134
ENSMODG00000002196	TRPM7	40.7935	38.2952	41.4233	45.3404	47.7896	40.8227	49.567	48.2966	47.0881	43.4255	38.1203	37.1608	40.1085	40.1557	45.6403
ENSMODG00000002197	C1orf194	0	0.13512	0	0.122641	0.211407	0.720638	0.152692	0	0.629385	0	0.145534	0	0.161886	0.13193	0.728056
ENSMODG00000002199	CHGA	0.016805	0.176283	0.0814607	0.0872739	0.0376104	0.017094	0.144878	0.15946	0.0373236	0	0.0172609	0.0435419	0.0384004	0.078237	0.06908
ENSMODG00000002200		0	0	0	0	0	0	0	0	0	0	0	0	0	0	0
ENSMODG00000002202	PUS10	11.5483	14.2519	10.6271	15.341	14.5584	13.3174	12.0457	10.6943	12.9615	19.399	15.7943	16.801	17.075	16.158	16.2469
ENSMODG00000002203	ADAT1	3.37026	3.09037	3.19411	2.01957	2.03077	2.3734	2.44458	2.61374	2.08725	0.980266	3.06227	2.12713	2.59178	2.53463	1.93158
ENSMODG00000002205	TAF13	56.4024	59.6546	59.0308	59.0272	69.8099	57.8941	74.3195	69.94	92.2435	96.3423	79.789	87.9051	90.2182	92.3826	98.2739
ENSMODG00000002206	TDG	22.2931	21.974	22.3133	29.9747	29.3889	26.8689	26.1294	26.7276	30.4625	29.4549	27.1861	26.2575	16.4198	19.4617	18.3995
ENSMODG00000002207	USP50	1.85267	3.78591	3.20738	2.3672	2.63262	2.51272	1.80637	1.88353	1.76347	2.87393	3.4434	3.124	2.62072	2.87509	3.35455
ENSMODG00000002208	IPP	141.776	149.128	138.86	184.121	180.606	181.492	183.112	179.376	180.057	189.161	185.16	195.269	148.943	162.642	167.491
ENSMODG00000002209	ITPK1	20.6051	22.2192	21.4169	28.5702	26.1912	25.1112	19.7283	21.0089	21.0337	25.1251	27.3913	24.9145	21.3689	20.6985	22.1934
ENSMODG00000002210	TMEM251	37.9773	39.0755	36.7377	38.4943	36.5331	32.531	54.3886	50.6757	47.4453	80.2287	61.3344	63.8736	79.6441	72.5839	84.9892
ENSMODG00000002211	C4BPB	0	0	0	0	0	0	0	0.130129	0	0	0	0	0	0	0
ENSMODG00000002212	TMEM69	9.9488	9.03569	8.78301	8.46018	8.42647	7.55825	8.92096	8.42879	10.2451	8.3837	7.88813	8.78631	9.40113	10.169	10.096
ENSMODG00000002213	CARD14	0	0	0	0	0	0	0	0	0	0	0	0	0	0	0
ENSMODG00000002215		78.9281	76.8939	75.4269	115.14	114.457	112.944	95.8341	91.1907	100.585	144.121	127.995	135.698	125.561	110.369	123.8
ENSMODG00000002216	ARHGAP22	0	0.028027	0.0712324	0.432456	0.197328	0.209268	0.126687	0.174297	0.0326372	3.79542	3.86396	3.32519	0.167894	0.383115	0.0906093
ENSMODG00000002217	PEX13	49.7926	51.8407	52.3022	47.8573	52.4553	49.9402	35.2162	37.0154	37.3216	54.6868	49.155	52.5016	62.7291	69.9408	72.0207
ENSMODG00000002218	TBC1D23	31.4043	30.1831	31.3448	44.4302	44.4138	40.9692	134.043	139.767	147.786	22.0367	20.9015	19.8254	19.147	18.9477	21.8895
ENSMODG00000002220	USP8	40.5717	39.2323	41.0739	45.0116	45.4008	42.4257	42.9244	42.3382	45.4508	36.624	32.6728	32.6095	35.8454	31.6244	35.7594
ENSMODG00000002221	WDR47	22.8783	22.4543	24.1399	21.4433	22.0818	20.7518	26.4191	27.877	29.3296	34.6626	32.9694	33.2671	34.5077	33.1371	36.7282
ENSMODG00000002222	SGSH	74.6649	78.6289	66.7463	49.9356	51.0989	50.9025	110.573	116.498	86.7821	160.336	149.044	156.68	153.666	132.329	146.108
ENSMODG00000002223		30.5027	29.9054	31.5886	55.7455	58.4657	47.8775	28.8392	29.3365	29.4011	65.0277	65.0954	65.2935	66.046	65.0206	68.6519
ENSMODG00000002224	TMEM30C	0	0	0	0	0	0	0	0	0	0	0	0	0	0	0
ENSMODG00000002226	DCLK3	0	0	0	0	0	0	0	0	0	0	0	0	0	0	0
ENSMODG00000002228	STK17A	25.4233	23.8591	22.3623	16.555	17.5093	17.0235	10.3783	11.4229	11.1808	25.4256	26.4936	28.0648	21.8526	23.9857	22.5279
ENSMODG00000002229	MAMSTR	1.13576	1.47694	1.41808	1.42991	0.847296	1.68043	1.11268	0.979729	1.37591	3.12325	2.8634	2.67524	2.47731	2.9803	1.59162
ENSMODG00000002230	C4BPA	0.0292149	0.0278602	0	0	0	0	0	0	0.032443	0	0	0	0	0	0
ENSMODG00000002231	STAC	1.35979	1.36499	1.27204	1.6106	1.01443	0.727992	0.231375	0.509323	0.476855	1.99835	2.64635	2.65789	2.45307	2.19906	3.01549
ENSMODG00000002234	HSP90B1	2202.63	2384.86	2760.89	508.358	541.163	491.96	437.27	383.878	458.248	937.229	816.237	858.875	826.172	879.2	949.413
ENSMODG00000002236	FRMPD3	0	0	0.0249384	0	0	0	0.0332649	0.0366128	0.137115	0	0	0	0	0	0
ENSMODG00000002237		0	0	0	0	0	0	0	0	0	0	0	0	0	0	0
ENSMODG00000002238		3.9771	5.58652	4.16836	7.81519	7.69814	8.03636	6.42886	6.94839	6.86355	8.75393	6.1275	7.19474	5.21942	6.40545	6.18597
ENSMODG00000002239	GPBP1L1	47.4977	49.0371	41.518	61.572	60.4812	62.7995	80.9559	79.1573	74.6735	52.3149	48.6238	51.1892	46.4583	47.2608	48.0966
ENSMODG00000002241		14.8561	14.0897	17.0179	10.2777	10.7594	10.0101	17.6457	19.293	13.1259	15.6124	12.4468	13.0884	131.762	120.785	140.915
ENSMODG00000002243	BTBD7	31.8253	32.0759	35.2503	34.9158	35.173	32.9599	31.8648	30.3105	29.4272	35.0576	29.6974	29.4127	37.4556	38.6354	43.8282
ENSMODG00000002244		0.160211	0.11883	0.215725	0.231119	0.18592	0.235396	0.0575501	0.0633422	0.0593043	0.165683	0.0914207	0.24599	0.162708	0.1326	0.182938
ENSMODG00000002245		0	0	0	0	0	0.0967834	0	0	0	0	0	0	0	0	0
ENSMODG00000002246	CLDN2	0	0	0	0	0	0	0.384784	0	0.396512	0.207707	0	0.154191	0	0.332465	0
ENSMODG00000002248	TERF2IP	32.393	26.3056	27.3972	22.4888	24.9839	22.8249	22.8176	20.9117	21.3585	30.13	29.0262	28.1955	40.1907	37.8593	37.4506
ENSMODG00000002249	PIH1D3	1.85049	2.1507	2.38268	2.40255	3.10612	2.3529	5.04774	5.2814	4.68786	1.5474	2.13828	2.69698	1.12319	1.07689	1.12913
ENSMODG00000002250	MAP4K4	54.9451	55.1013	53.105	98.4974	92.7935	99.356	73.9982	63.5479	75.1308	58.1344	50.5702	51.7017	28.3865	28.0265	30.3826
ENSMODG00000002252	KIAA1841	46.5664	38.8078	46.999	36.201	37.1654	34.9168	43.4652	40.0718	42.1317	19.7579	16.3762	15.7205	38.9609	36.7562	39.9643
ENSMODG00000002253	GABPB1	15.3218	13.7001	14.4283	22.9017	21.4596	22.7915	16.7245	16.0628	18.5516	19.0142	19.0881	18.014	16.8657	16.1686	16.9987
ENSMODG00000002254	SLC26A11	6.6559	5.78627	6.78955	5.892	6.26948	6.03523	11.7009	13.1975	9.31383	14.0403	11.8948	12.6874	15.7085	14.6798	14.682
ENSMODG00000002255		0.114844	0	0	0.0994038	0	0	0	0	0	0	0	0	0	0	0
ENSMODG00000002257	CCDC17	0	0	0.098668	0	0	0	0.0658057	0.0724286	0.0678115	0	0	0	0	0	0
ENSMODG00000002258	TMEM192	12.0955	10.816	10.8293	9.13061	10.3844	8.87468	10.0431	9.50161	9.82073	27.2678	22.4032	23.2906	17.3083	14.5487	18.0543
ENSMODG00000002259	TRIP10	80.9606	86.0366	72.2061	54.6391	50.3368	57.8234	68.8951	70.7196	64.8255	39.6721	42.3022	43.9151	103.493	119.092	116.796
ENSMODG00000002261		0.388987	0.688906	0.718317	4.04028	2.90191	4.97424	7.6053	7.44798	7.0349	1.29302	1.02739	0.767902	1.52376	0.879611	1.25636
ENSMODG00000002265	TAT	0	0	0	0	0	0	0	0	0	0	0	0	0	0	0
ENSMODG00000002266		11.2849	9.21292	11.2703	15.1743	17.7074	13.2157	17.232	15.262	15.2602	16.1814	12.917	15.1052	17.5084	15.3543	16.7753
ENSMODG00000002268	GPSM2	6.86948	6.20616	6.3288	15.9862	16.0486	13.301	7.30546	7.79056	8.43152	13.9863	14.2045	13.167	10.4992	10.38	10.4655
ENSMODG00000002269	DNASE1L3	0	0	0	0	0	0	0.0957607	0	0	0	0.0456359	0	0	0	0
ENSMODG00000002270	UNC79	0.060587	0.0674072	0.0652646	0.201026	0.218462	0.359504	0.0108819	0.0119771	0.0336408	0.0117481	0	0.00872122	0	0.00940228	0.0103773
ENSMODG00000002274	SNTB1	12.3416	13.2451	13.2684	7.75226	8.13918	7.59532	10.2772	9.52188	9.6023	1.73294	2.28494	1.92131	3.42572	3.35019	3.3994
ENSMODG00000002275	CMSS1	3.42222	4.06686	2.93496	4.4204	3.77064	4.92708	6.92198	6.24479	7.95151	2.38891	2.27127	1.7734	2.16554	2.45115	2.70532
ENSMODG00000002278		37.5835	37.2754	34.6073	50.3188	53.9646	53.6361	58.4445	58.7921	63.5105	61.6729	61.5189	59.6565	79.3844	75.6161	77.9284
ENSMODG00000002279		0	0	0	0	0	0	0	0	0	0	0.0705282	0.0395362	0	0	0
ENSMODG00000002281	MARVELD3	0	0	0	0	0	0	0	0	0	0	0	0	0	0	0
ENSMODG00000002282	CD55	18.7018	19.0166	17.9575	134.292	131.588	124.788	7.92503	6.43581	5.84202	3.20445	3.14024	2.25988	2.20283	1.82086	2.49087
ENSMODG00000002283	NT5DC3	0.29798	0.297694	0.355376	1.10536	0.952707	1.29902	0.504612	0.454416	0.362419	0.726373	0.889043	0.894621	0.308028	0.211394	0.0729108
ENSMODG00000002284	HDC	0.0377079	0	0.0304643	0	0	0.0383565	0.0406358	0.0447255	0	0	0	0	0	0.0351105	0
ENSMODG00000002285	AHSA2	3.17678	1.46884	3.34427	4.33284	3.94989	2.74182	2.48978	2.39781	2.35186	6.15993	5.73491	5.23796	4.94942	4.12321	5.54008
ENSMODG00000002286	AKNAD1	0	0	0.0211657	0.0226762	0.0390889	0.079947	0	0.031074	0.0872793	0.304799	0.242182	0.248894	0	0.097575	0
ENSMODG00000002287	FILIP1L	3.66338	3.65506	3.86637	85.4484	89.9189	83.6178	274.157	273.896	308.24	9.36181	8.2433	8.72375	5.92749	3.74623	4.85284
ENSMODG00000002288	NASP	34.4328	34.2381	35.2574	110.842	110.831	100.943	43.2351	40.2443	52.0286	70.8028	75.3037	76.084	41.8159	40.8147	39.3217
ENSMODG00000002290	MTBP	0.154557	0.124715	0.220919	3.52968	3.75177	3.09594	0.525298	0.183321	0.897782	0.539449	0.537309	0.605824	0.19017	0.110701	0.134398
ENSMODG00000002291	SH2D3A	0.166144	0.216055	0.402686	0.183028	0.180286	0.307277	0.244152	0.25081	0.184502	0.0878624	0.0620553	0.0913145	0.103541	0.0984455	0.108654
ENSMODG00000002293	IL1R2	19.5103	16.9499	15.6148	0.553682	0.545389	0.371821	84.2487	72.2962	30.3934	1.06318	0.797832	1.38119	4.69838	4.46716	4.83647
ENSMODG00000002296	ASB2	0.210802	0.482464	0.272492	0.364922	0.220167	0.729054	2.90777	3.35044	3.93278	0	0	0	0	0	0.086654
ENSMODG00000002297	HECW1	0.00962472	0.0183568	0.0388792	0.0249922	0.0215407	0	0	0	0	0.0223954	0.0296575	0.0083126	0	0	0
ENSMODG00000002299	PHLPP2	5.77889	6.05727	5.45362	6.29557	5.85352	7.06916	5.8518	5.64304	5.55993	4.86862	4.42617	4.19508	5.57804	5.4968	5.68283
ENSMODG00000002300	MRPL13	19.4664	17.6879	19.6767	22.6196	22.7229	18.1135	15.007	14.2331	17.3399	26.5776	28.3941	29.8635	19.736	19.7808	17.7214
ENSMODG00000002302	ALG3	43.1922	44.7525	34.8951	37.0619	37.5183	42.795	40.3452	45.5579	39.8323	44.0784	47.2807	46.9203	46.958	40.9129	43.9267
ENSMODG00000002305		0	0	0	0	0	0	0	0	0	0.032691	0.0577223	0.0121341	0	0	0
ENSMODG00000002306	COL8A1	1.56811	2.02318	2.23567	0.0266135	0.0458761	0.0625523	0.331347	0.547042	0.73411	0	0	0	0	0	0
ENSMODG00000002308		0	0.18784	0.0397839	0.127869	0.0367365	0	0.053067	0	0.0546845	0	0	0	0	0	0
ENSMODG00000002309	ARPP21	0.0972577	0.0556487	0.12572	0.101018	0.174135	0.197861	0.0209619	0.0692147	0.0648024	0.0678915	0.0998963	0.0503992	0.022224	0.0362234	0.0599694
ENSMODG00000002310	MRPL32	55.428	58.5043	54.8793	72.1776	69.6943	76.7925	56.8958	66.1335	58.63	90.5108	117.749	109.664	78.1738	76.4195	60.3423
ENSMODG00000002311	STXBP3	26.7097	25.5626	27.2176	27.8322	29.4956	25.2968	40.231	40.3455	44.0124	39.8642	36.5529	36.7804	38.5786	38.9028	41.9122
ENSMODG00000002312	RBM41	28.5471	31.3884	26.7831	31.5639	35.3112	34.926	53.248	56.6723	56.8579	45.12	45.5903	45.6975	34.2693	37.213	38.395
ENSMODG00000002313		2.09046	2.33856	1.83504	2.29656	2.36928	1.92196	1.9062	2.09804	1.94198	3.11029	2.64268	2.86445	1.69945	1.9839	1.83846
ENSMODG00000002314	VAV1	0	0	0	0	0.0218079	0	0.0315021	0	0.194774	0	0	0	0	0.0272187	0
ENSMODG00000002315	LRRC18	0	0	0	0	0	0	0	0	0	0	0	0	0	0	0.0659533
ENSMODG00000002317	OTUB2	4.2517	4.1824	4.31691	6.4816	6.42943	5.57164	5.03589	4.92939	5.9763	2.27274	1.86878	2.38189	1.00655	0.980793	1.02345
ENSMODG00000002320	SLC27A2	1.63389	0.854455	1.06453	0.273721	0.668435	0.750578	0.340791	0.687664	0.234119	0.0613198	0.054136	0.0455207	0	0	0
ENSMODG00000002322		0	0	0	0	0	0	0	0	0	0	0	0	0	0	0
ENSMODG00000002323		0.224181	0	0.724467	0.582125	1.00346	0.228038	0	0.797707	0.497904	0.521638	0	0.193619	0.256134	0	0
ENSMODG00000002324	FNDC7	0.0695653	0.0663395	0.112404	0.481702	0.207588	0.849143	0.487284	0.206279	0.618014	0.121401	0.107179	0.150204	0.158961	0.259094	0.464687
ENSMODG00000002325	VSTM4	0.114576	0.163894	0.138849	0.322308	0.320534	0.233093	0.15434	0.237823	0.190853	1.69958	1.05916	0.989558	0.163633	0.373392	0.176619
ENSMODG00000002327		2.04565	1.89506	1.74713	3.08595	3.183	4.16169	3.21226	3.6742	3.05055	1.15599	1.20066	1.11054	1.93656	1.30611	1.862
ENSMODG00000002329	ZNF777	20.7609	20.7667	18.8922	20.1183	20.5595	23.4135	19.3939	18.9369	17.949	19.9532	20.3391	19.8065	30.3269	29.758	28.3217
ENSMODG00000002332	IL1R1	271.84	256.403	263.178	43.5275	48.2842	42.4133	79.9256	67.6734	64.0622	139.018	125.857	129.163	74.198	74.0896	76.3693
ENSMODG00000002333	ABHD6	0.285578	0.272336	0.461439	0.94754	0.497109	0.823057	0.153876	0.282272	0.105711	0	0	0.0822153	0.0543804	0.221589	0.0489135
ENSMODG00000002334	KLHL2	9.64287	10.0115	9.21457	12.8114	11.7382	12.2609	11.4252	12.9133	12.8097	9.31884	9.87786	10.0298	20.8796	19.3572	19.7129
ENSMODG00000002335	C10orf71	0	0	0	0.0957097	0.0659933	0.0449912	0	0.0262309	0	0	0	0	0	0	0
ENSMODG00000002336	DDX24	25.7312	22.8598	22.9947	23.6638	23.9271	23.2108	17.2653	15.5479	21.2623	33.6432	31.8835	29.2468	22.4998	21.4725	23.7304
ENSMODG00000002337		9.21381	9.19524	8.91533	6.02768	6.31419	6.21188	11.6611	10.9285	10.7078	9.5978	7.37295	6.29214	13.2201	11.9709	10.2395
ENSMODG00000002338	EMR1	0	0	0	0.103043	0.0177625	0.0242193	0	0.0282408	0.0264406	0	0	0	0	0	0
ENSMODG00000002339	ZNF746	8.44719	9.56016	9.04753	15.4558	13.8811	16.5978	11.2389	11.4114	12.1798	11.6186	11.1864	10.5529	12.3333	12.1474	11.6273
ENSMODG00000002340	STAB2	0	0.011832	0	0	0	0.0378622	0	0	0	0.014435	0.0127439	0	0	0.0115527	0.0127506
ENSMODG00000002341	FAM173B	11.4694	10.5441	9.66615	12.7842	13.9118	11.6667	10.1369	9.787	11.3622	17.6638	16.6962	16.1058	11.8786	14.7514	16.6202
ENSMODG00000002342	DRGX	0	0	0	0	0	0	0.0332335	0	0	0	0	0	0	0	0
ENSMODG00000002343		0.255707	0.162566	0.34431	0.0737762	0.254349	0.173404	0.0918538	0.101098	0.0946536	0.495828	0.43774	0.0736156	0.389538	0.634915	0.525566
ENSMODG00000002344	RPP14	32.2109	25.2675	23.5049	21.8097	26.3554	20.6103	13.7168	19.1028	18.462	55.0038	58.1653	71.344	56.3902	62.1612	58.9968
ENSMODG00000002345	TBC1D8B	15.3525	15.0514	16.0324	20.9047	20.1178	19.2	20.9376	19.0125	22.43	32.7163	32.5493	31.3685	15.8007	16.8589	18.5439
ENSMODG00000002347	ASCL1	0	0	0	0	0	0	0	0	0	0	0	0	0	0	0
ENSMODG00000002349	MSMO1	506.479	470.527	501.544	65.6079	65.6829	53.742	222.806	221.235	251.815	93.4411	96.0854	92.9642	120.945	136.149	145.299
ENSMODG00000002350	PRPF38B	54.0939	47.5566	48.4569	74.8358	79.6407	71.7543	76.8311	73.4675	85.7917	85.4048	80.4363	71.5452	83.095	84.1571	77.9977
ENSMODG00000002351	IL1RL2	0	0	0	0.0407627	0.0878329	0	0.0253754	0	0	0	0	0.020337	0	0	0
ENSMODG00000002352		2.33401	2.74341	2.71885	2.30211	1.90319	1.76682	2.28126	2.51086	1.92886	3.34696	2.39734	3.28157	2.10854	2.62811	2.73329
ENSMODG00000002355	AKR1A1	289.253	315.574	270.919	144.953	136.094	163.506	199.189	170.768	180.62	415.722	411.259	421.598	317.748	383.567	357.204
ENSMODG00000002356	CCT5	87.5151	73.0068	82.2568	94.588	97.6971	83.3698	85.845	81.1525	108.366	109.417	117.304	115.016	123.988	123.715	112.661
ENSMODG00000002357	RNF213	6.06791	7.55815	8.46799	9.31967	8.55741	9.50444	17.3842	14.8637	18.0056	19.6633	13.5038	13.2394	9.5891	9.97952	13.2398
ENSMODG00000002359		7.11532	6.88231	7.30879	10.1179	9.93384	10.443	7.88687	9.40403	10.0462	10.9981	9.29206	9.92027	12.5426	10.695	10.3416
ENSMODG00000002360	DCBLD2	458.015	433.658	440.575	88.8378	87.8439	92.1936	100.632	101.815	104.51	20.3358	18.573	18.0716	23.8159	24.228	27.0014
ENSMODG00000002361	HENMT1	16.7342	19.2492	17.0442	9.24297	9.32659	9.33895	21.6122	23.0922	23.2833	19.5448	16.8538	19.3455	24.327	21.0987	23.0189
ENSMODG00000002362	RNF128	1.47424	1.86361	1.49573	2.75981	2.25078	2.44121	0.886722	0.894635	1.37063	0.757869	0.986016	1.0956	1.25348	1.14923	0.986536
ENSMODG00000002363	ASB1	52.8662	48.3922	48.8667	65.7484	54.0311	73.1924	44.3579	48.3564	42.2206	55.3829	62.2883	57.871	39.759	40.3745	34.0667
ENSMODG00000002364		0.608804	0.580574	0.351325	0.225838	0.162207	0.0884681	0	0.0515789	0	0	0	0	0	0	0
ENSMODG00000002365	ATP8B4	45.6782	46.1673	48.2184	43.5555	42.7547	39.354	96.8099	102.76	68.2544	18.3046	18.0146	17.264	19.9797	19.3807	22.6097
ENSMODG00000002366		0.644582	0.546394	0.462898	0.619914	0.16029	0.65567	0.540269	0.169898	0.397669	0.249975	0.367817	0.494851	0.245485	0.200061	0.515215
ENSMODG00000002367	PPP4R4	2.21456	1.68234	2.30467	2.30669	2.29614	1.71813	2.42696	2.6267	2.08412	1.09173	1.27226	0.940118	1.20078	0.733939	0.732899
ENSMODG00000002368	IL1RL1	0.975209	0.464994	0.738632	0	0.0909405	0.061999	0.0656831	0	0	0	0	0.0526413	0	0	0
ENSMODG00000002369	ECE2	1.38186	1.65665	1.59488	2.42634	2.53306	2.65063	1.10623	1.35806	1.88531	1.79144	2.31152	1.73907	0.766858	1.02934	0.852063
ENSMODG00000002371	CMBL	58.1656	59.229	55.4348	19.1143	20.2989	18.151	11.6865	10.6409	10.7289	18.8104	17.7206	21.1161	20.9506	23.3159	21.0733
ENSMODG00000002372	ENDOV	0.137619	0.131238	0.138979	0.0297793	0.0769999	0.0699933	0.0370762	0.0408077	0	0	0.0353382	0	0.0393086	0	0
ENSMODG00000002373	CPE	774.884	693.66	694.769	336.632	342.717	302.84	290.661	309.533	267.753	84.5495	84.3348	82.1217	260.564	255.003	265.618
ENSMODG00000002374	ST3GAL6	76.8545	70.6911	69.63	5.67207	5.74914	5.17267	9.4347	10.8817	10.6538	1.03687	1.7231	1.49416	5.57041	5.90644	6.19567
ENSMODG00000002375		0	0	0	0	0	0	0	0	0	0	0	0	0.0912088	0	0
ENSMODG00000002376		0	0	0	0	0	0	0	0	0	0	0	0	0	0	0
ENSMODG00000002377		52.6865	59.8671	68.025	307.647	313.61	277.285	266.874	289.988	224.888	205.068	221.297	215.168	200.819	207.067	212.188
ENSMODG00000002378	PXK	22.043	19.9206	17.6614	16.5303	17.1693	17.6968	19.73	19.9871	18.4095	31.9685	30.8117	31.3365	58.1748	55.5804	54.1986
ENSMODG00000002379	SERPINA10	0.23993	0.171603	0.33922	0.623019	0.715969	0.183043	0.452479	0.569164	0.399661	0.488498	0.677708	0.414442	0.068532	0.390956	0.554781
ENSMODG00000002380	PAH	0.128467	0.163346	0.121087	0	0	0	0.0461472	0.101583	0.166438	0	0	0	0.0489258	0.0398726	0
ENSMODG00000002381		0	0	0	0	0	0	0	0	0	0	0	0	0	0	0
ENSMODG00000002382	PRDX1	5792.8	5916.84	5528.84	1893.02	1942.9	1849.12	1219.35	1205.42	1530.21	3949.8	4241.14	4319.12	3259.59	4061.37	3615.22
ENSMODG00000002383	CAMK2N2	13.4279	14.6727	10.1704	4.11634	4.59133	4.55295	9.647	10.9497	5.28118	0.976399	0.287337	0.24161	1.27848	1.04191	1.14996
ENSMODG00000002384		0.379117	0.9641	0.204193	0.328148	0.0942762	0.128546	0.272369	0.449673	0.280672	0	0.519204	0.109144	0	0.117668	0.259739
ENSMODG00000002385	IL18R1	0.204395	0.0389834	0.132105	0.424597	0.182979	0.291075	0.969168	0.484868	0.363167	0	0.0419881	0	0	0	0
ENSMODG00000002386	FAM227B	0.0524807	0	0.0423993	0.045425	0.0783032	0.0533835	0.0565556	0.0622476	0	0	0.107809	0.135978	0	0.0488657	0
ENSMODG00000002387		0	0	0	0	0.0386353	0	0	0	0	0	0	0	0	0	0
ENSMODG00000002391	MMACHC	3.23812	4.08702	2.00054	5.60556	4.47615	4.74699	2.97638	3.27594	3.70168	2.32688	3.4238	1.80961	2.93797	3.01508	1.76174
ENSMODG00000002394	DTWD1	13.674	12.1653	14.2806	15.9733	18.1006	13.0893	11.9802	14.7353	12.5923	34.7275	34.8555	35.2615	27.626	22.3588	26.3625
ENSMODG00000002395		0	0.248377	0	0	0	0	1.40339	1.33868	1.25334	0	0	0	0.0991926	0	0
ENSMODG00000002396	NPTX1	0.0437378	0.0208548	0.0883398	0.0567863	0.0326292	0.0444902	0.0235669	0.0259388	0.0485706	6.9968	7.65962	6.28956	4.74733	3.78743	4.49481
ENSMODG00000002397	CCDC163P	7.31407	10.1136	6.94314	28.9632	29.3283	27.5276	8.07903	7.37396	8.32528	11.0622	14.6494	9.31751	6.47634	5.44821	7.14064
ENSMODG00000002398	PDHB	70.8773	70.5439	70.2774	49.9039	48.7226	47.2503	44.8835	42.3435	45.9038	98.6534	99.8547	104.158	100.539	114.236	105.521
ENSMODG00000002399		0	0	0	0.117878	0	0	0	0	0	0	0	0	0	0	0
ENSMODG00000002400	KCTD6	2.41103	2.45251	1.57273	3.83368	3.21096	4.61434	3.61828	3.81298	2.79643	10.7839	10.7496	10.8436	10.6106	10.5929	10.6818
ENSMODG00000002401	IL18RAP	0	0	0	0.0497892	0	0	0	0	0	0	0	0	0	0	0
ENSMODG00000002402	FGF7	22.3514	21.1809	27.0014	31.2097	35.1843	26.5252	19.3149	25.0938	11.9032	158.683	132.621	146.573	44.8507	39.6602	47.1677
ENSMODG00000002404	PLXNA2	2.73593	3.09771	3.34142	24.568	22.9704	27.8857	9.63394	8.04219	9.65324	0.149039	0.159775	0.165959	0.815448	0.783837	0.799295
ENSMODG00000002405		0	0	0	0	0	0	0	0	0	0	0	0	0	0	0
ENSMODG00000002406	FAM3D	0	0	0	0	0	0	0	0	0	0	0	0	0	0	0
ENSMODG00000002407	AP1G1	57.0835	61.094	54.8273	71.584	71.1451	73.8864	53.6426	48.8353	54.0156	65.8459	63.3348	64.0525	56.1676	54.7236	59.3972
ENSMODG00000002411	SERPINA6	0.486973	0.211087	0.554374	0.210751	0.181645	0.157611	0.166977	0.341309	0.467037	0.0772579	0.318299	0.0191175	0.252901	0.391598	0.454953
ENSMODG00000002412	TESK2	15.1868	13.4453	13.5539	11.262	10.9239	10.6817	12.2632	11.1156	11.4291	13.3368	13.5362	13.5139	6.73982	8.14163	6.62119
ENSMODG00000002416	SLC9A4	0	0	0	0	0	0	0	0.0379119	0	0	0	0	0	0	0
ENSMODG00000002417		0.958091	1.33346	1.48533	1.92752	2.26017	1.87012	1.92544	2.45707	2.24293	0.933914	0.984084	1.1853	2.15972	1.76008	2.4482
ENSMODG00000002419	C3orf67	8.79096	8.77552	7.64218	14.9512	14.0752	15.0605	11.0802	11.4331	9.87648	1.6448	1.68972	1.53182	3.17178	2.34553	2.8265
ENSMODG00000002420	PSMD2	447.377	449.408	416.853	434.752	428.896	476.404	411.806	406.398	437.579	505.963	507.081	527.949	579.986	626.265	623.972
ENSMODG00000002423	GALK2	8.14843	8.76147	8.59343	12.9698	13.9733	13.3508	9.39993	10.2811	10.7492	12.3114	12.8632	13.7681	10.0284	10.5405	11.4931
ENSMODG00000002424		0	0	0	0	0	0	0	0	0	0	0	0	0	0	0
ENSMODG00000002425	ZNF821	32.3293	39.0924	29.3595	48.05	47.1594	53.5307	43.5711	36.0624	40.0886	61.9727	63.0346	65.4053	48.6693	53.781	55.4008
ENSMODG00000002426		0	0	0	0	0	0	0	0.154668	0	0	0	0	0	0	0
ENSMODG00000002429	TH	0.0752424	0	0	0	0	0	0.0810847	0.0892454	0.250669	0	0.309135	0	0	0	0
ENSMODG00000002430	TOE1	66.0042	63.3321	58.1527	90.045	78.4705	86.6874	64.104	60.2462	64.1728	59.7265	66.1907	66.5069	52.6021	56.2097	51.7802
ENSMODG00000002432	CD97	11.7149	12.5304	12.8538	28.9809	22.6755	25.886	43.3754	41.9669	46.4995	26.1078	23.5776	22.2524	25.1867	32.7238	30.2197
ENSMODG00000002434	SLC9A2	0	0	0	0	0	0.0124788	0.0528813	0.0291018	0.0544932	0	0	0	0	0	0
ENSMODG00000002435	TLL1	1.2954	1.07062	1.20005	0.134549	0.115967	0.0878456	0.0186131	0.0614592	0.0383609	0.180853	0.159665	0.22376	7.18312	8.39495	8.25374
ENSMODG00000002436	RPTOR	13.9757	15.2351	13.7828	13.8057	13.9593	14.6493	14.3655	13.6685	15.5486	15.0587	14.3814	13.5193	15.1568	15.1639	17.227
ENSMODG00000002439	INADL	0	0	0	0	0	0	0	0	0	0.0386988	0.0170825	0.014364	0	0	0
ENSMODG00000002440	2018-03-06	91.9684	87.7858	85.3993	60.6648	61.379	57.6413	77.9401	80.512	79.1693	112.237	108.16	108.384	125.096	124.752	128.877
ENSMODG00000002443	MFSD9	2.13414	1.77322	2.32166	2.77997	3.26303	2.9876	3.87102	4.91224	4.52871	2.26167	1.56264	2.08044	1.59336	1.82974	1.43318
ENSMODG00000002444	DIAPH2	46.3413	41.8365	46.8487	48.7575	49.831	45.7024	198.716	204.665	170.591	58.0566	52.7367	50.573	139.782	131.019	139.228
ENSMODG00000002445		0	0.115389	0.195512	0.157098	0.0902681	0	0	0.0717592	0.13437	0	0.186424	0.104504	0.0691231	0.0563326	0.0621741
ENSMODG00000002446	IST1	93.3952	94.3035	87.9947	90.1229	96.2172	101.388	92.941	95.365	96.6455	124.993	111.425	103.182	90.2676	96.1372	95.89
ENSMODG00000002447	TMEM182	0.0552879	0.316345	0.0893346	0.526403	0.577442	0.281195	1.37036	1.90174	1.10514	0.128647	0.28394	0.143252	0	0.102959	0.284089
ENSMODG00000002448	DDX39A	18.3357	18.269	17.0639	20.2589	20.9891	20.1595	16.6929	17.2559	22.2978	20.9826	21.2825	20.8898	23.1929	25.2453	24.3004
ENSMODG00000002449		0	0	0	0	0	0	0	0	0	0	0	0	0	0	0
ENSMODG00000002450		137.883	138.288	131.993	171.152	160.174	193.218	155.497	143.241	164.09	201.376	198.451	185.088	184.923	186.914	186.249
ENSMODG00000002452		1.1902	2.12814	1.08176	6.30988	4.66153	8.32337	14.9104	16.7639	10.5737	1.5578	1.3753	1.15643	1.86978	1.93938	1.07024
ENSMODG00000002453		0.0724125	0	0	0	0	0	0	0	0.160827	0	0	0	0	0	0
ENSMODG00000002454	ROPN1L	14.1952	13.0701	13.0502	3.0505	3.06741	2.29038	4.21996	5.57361	3.91373	0.797279	1.3072	1.09917	3.46739	3.46386	3.72245
ENSMODG00000002455	CAMK1G	0	0.015035	0.0127375	0.0136465	0	0	0	0	0	0.0183428	0	0.0136168	0.0180133	0	0
ENSMODG00000002457	ANKRD33B	0.126862	0.12098	0.102492	0.16471	0.141962	0.129045	2.25576	2.9342	1.47924	0.0737976	0.32576	0.273918	4.34833	3.77996	5.2801
ENSMODG00000002458	CHMP6	42.1629	40.1207	42.5056	53.9352	55.1541	47.8497	60.1426	59.2618	60.1703	42.0611	40.0419	40.2016	45.2504	44.3786	43.8178
ENSMODG00000002459	MUTYH	1.22931	2.19808	1.17938	2.6601	2.63663	4.37661	2.48393	3.46297	2.04772	2.14533	1.4205	2.12345	1.14118	1.00156	1.895
ENSMODG00000002460	POU3F3	0	0	0	0	0	0	0.0733302	0	0.0755654	0	0	0	0	0	0
ENSMODG00000002461	FAM131A	1.41486	1.2593	0.990661	1.38793	1.33698	2.01488	0.203296	0.223756	0.104746	0.877915	0.871948	0.977581	0.754379	1.40523	1.06628
ENSMODG00000002463		0	0.664101	0.140654	0.150692	0.12988	0	0.562849	0.619496	0.580005	0	0	0	0	0	0
ENSMODG00000002465		0	0	0.0154097	0.0165094	0.0142293	0	0.0205547	0	0	0.0221909	0	0.0164734	0	0	0
ENSMODG00000002466	COPS2	43.3129	47.1047	45.2485	65.5474	74.1292	62.8061	50.8471	55.2267	50.7851	65.4822	61.9283	64.0118	45.0906	42.0885	48.0867
ENSMODG00000002467	ILDR2	0.0258739	0.0740223	0	0.447906	0.231629	0.342146	0.0278829	0	0	0.12041	0.159455	0.0446931	0	0	0.0265899
ENSMODG00000002469	TM2D1	238.768	238.138	220.723	213.698	218.177	193.294	246.839	263.304	240.439	252.311	263.203	269.821	273.203	243.862	243.923
ENSMODG00000002470	NCL	372.839	318.965	324.538	454.571	455.076	442.666	358.338	336.584	404.211	608.19	535.265	547.313	594.872	561.095	595.404
ENSMODG00000002471		15.0694	12.9061	13.3378	17.1974	18.8323	12.4973	19.9632	22.314	23.3431	47.1249	48.0123	51.6457	32.5704	33.0677	33.3403
ENSMODG00000002472	PDCD6IP	137.171	132.482	130.216	112.619	104.147	122.517	119.891	119.781	125.247	209.036	222.183	213.179	261.294	265.107	254.471
ENSMODG00000002473		0	0	0	0	0	0	0	0	0	0	0	0	0	0	0
ENSMODG00000002474	SPOCK3	0.0223111	0.0425532	0.0540757	0.193116	0.0998672	0.113475	1.22622	0.899754	0.445975	86.0749	79.1535	78.1379	26.9952	26.2172	29.4861
ENSMODG00000002475	NFIA	9.76387	9.89672	9.37661	15.4141	15.9882	18.5519	27.6616	27.2408	20.7307	20.9331	23.6528	19.9417	20.0659	22.6425	22.0876
ENSMODG00000002476	NMUR1	0.129199	0.0616041	0	0.335488	0.144577	0.459976	0.139231	0.383109	0.143475	0.150314	0.265409	0.167379	0	0.18045	0.0663872
ENSMODG00000002477	TRAF3IP1	15.3598	12.6891	14.5869	17.9979	21.3534	18.801	17.9817	18.6243	19.8602	29.9161	25.5764	25.0905	23.7572	22.2693	22.0284
ENSMODG00000002478		1.8935	2.83752	1.96684	4.44852	4.43955	2.47637	5.83006	2.88757	4.80621	5.35002	5.00109	7.47593	4.01771	3.27427	4.72575
ENSMODG00000002479	MRPS9	12.2477	12.7476	11.8174	30.7734	32.5277	27.4084	24.5872	23.1602	25.2589	29.8014	28.1791	28.2885	13.4336	13.6848	13.162
ENSMODG00000002480	DHODH	20.7905	20.8616	21.0465	26.162	27.2829	22.9317	19.7954	17.034	19.2861	22.0512	24.2705	24.8791	20.415	25.3448	21.7091
ENSMODG00000002481	UROD	61.3094	67.7188	54.8132	41.0359	40.04	47.4555	41.5254	46.6024	37.8243	46.0317	51.2405	48.6723	48.6641	53.8187	49.4289
ENSMODG00000002482	MAEL	0.0823293	0.0261706	0.0221714	0.190028	0.184258	0.223321	0.0295739	0	0	0	0	0	0	0	0
ENSMODG00000002484		0	0	0	0	0	0	0	0	0	0.334031	0	0	0	0	0
ENSMODG00000002485	LAMB3	0	0	0	0.0428702	0.0184748	0	0	0	0	0	0.0763092	0.0427769	0	0.0461174	0
ENSMODG00000002486	PDE6D	113.562	93.857	100.83	109.415	104.744	97.3134	96.1735	102.043	101.907	93.9534	126.069	115.319	111.925	128.383	109.16
ENSMODG00000002489	CTNND2	0.311422	0.490019	0.478038	0.0269554	0.0232327	0.015839	0.0167801	0	0	0.724635	0.543781	0.430346	0.551505	0.666933	0.56007
ENSMODG00000002490		0	0	0	0	0	0	0	0	0	0	0	0	0	0	0
ENSMODG00000002491	GPA33	0	0	0	0	0	0	0	0	0	0	0	0	0	0	0
ENSMODG00000002493	DDX52	18.0253	16.3009	17.9113	26.0588	24.5454	23.4994	30.7821	28.3541	32.9335	25.1579	25.1148	22.9773	22.4667	18.6685	20.6374
ENSMODG00000002494		1.60814	1.35315	1.8342	0.655031	0.564567	1.05846	8.66505	7.74191	6.09285	3.41175	3.01206	2.61442	6.91711	8.63191	5.63844
ENSMODG00000002495	C1orf87	0	0	0	0	0	0	0	0	0	0	0	0	0	0	0
ENSMODG00000002497	TGFBRAP1	8.87127	8.61234	8.82008	8.75774	8.1087	8.76372	10.2491	9.83973	10.5793	6.11827	6.38657	6.99922	5.64313	5.46215	6.40637
ENSMODG00000002499	ANXA10	1.29701	1.30963	0.862943	0	0	0	0.0822187	0.180987	0.16945	0.177527	1.09711	0.527149	5.4045	4.90172	7.05654
ENSMODG00000002501		273.627	296.048	266.232	195.254	212.946	201.499	192.688	185.557	202.629	830.858	714.012	748.065	605.954	649.724	724.274
ENSMODG00000002502	COPS7B	10.7936	9.23442	9.16869	15.2683	14.0339	15.8102	14.6892	14.1924	15.0685	17.4372	19.3855	18.2715	19.2381	16.1377	17.0505
ENSMODG00000002503	TXNL4B	79.4259	81.7774	87.7909	92.1672	109.879	90.3363	76.4223	74.0201	90.3828	110.431	110.493	114.204	124.153	108.901	118.399
ENSMODG00000002504	EIF2B3	47.693	44.9326	40.5654	37.6074	43.8979	40.3912	47.055	52.4734	51.7645	55.9895	53.7895	50.6967	54.7373	50.5699	53.8179
ENSMODG00000002505		0	0	0	0	0	0	0	0	0	0	0	0	0	0	0
ENSMODG00000002506	IGF1	6.83665	7.00861	4.69485	0.443813	0	0	0.736749	0	0.569404	42.3548	45.1172	42.6609	1.7575	1.27315	0.87823
ENSMODG00000002507		0.0513553	0	0.0414901	0.177804	0.114936	0	0.0553428	0	0.228119	0.119497	0	0.0887083	0	0.143454	0.0527765
ENSMODG00000002508		12.3271	10.5394	10.0735	14.9622	17.2297	17.4394	17.5596	17.6462	20.6124	13.6823	11.0606	10.0347	7.12298	7.25617	7.7174
ENSMODG00000002509	ERCC6	2.06739	2.00838	2.02928	1.90651	2.06122	1.33646	1.95723	1.81046	1.88815	3.0122	1.92502	2.25279	1.63357	1.76307	1.58849
ENSMODG00000002512		0	0	0	0	0	0	0	0	0	0	0	0	0	0	0
ENSMODG00000002515		0	0	0	0	0	0	0	0	0	0	0	0	0	0	0
ENSMODG00000002516	SECISBP2L	18.2139	16.4533	19.051	25.8541	27.5868	25.3545	24.5835	24.3231	25.3898	14.9914	13.4456	13.1754	15.0148	14.4309	16.138
ENSMODG00000002517		0	0	0	0	0	0	0	0	0	0	0	0	0	0	0
ENSMODG00000002518	NPPC	121.254	107.834	94.1222	0.302456	0.0521371	0	0	0	0.0776092	0.162617	0.287133	0.362157	0	0.130146	0.143642
ENSMODG00000002519	DUSP27	0	0	0	0	0	0	0	0	0	0.0255111	0	0	0	0.0204171	0
ENSMODG00000002520	TRAF3IP3	0.0238734	0.0227664	0.0192874	0	0.03562	0.0242841	0	0	0	0	0	0	0	0	0
ENSMODG00000002521	BAIAP2	35.2753	33.4445	34.2814	34.0138	35.3677	30.8205	49.7675	48.7933	40.8005	33.2684	32.2415	30.584	33.0213	32.3377	33.0641
ENSMODG00000002522	SLC18A3	0	0.124106	0	0	0	0	0.0701229	0	0	0.0757049	0.0668359	0.112399	0.14869	0.121177	0.0668712
ENSMODG00000002524	PKN1	13.644	14.7996	12.5641	23.4794	20.9121	21.3771	23.0655	24.7733	21.9733	25.0144	27.0984	25.9972	15.7734	16.3468	14.8854
ENSMODG00000002525		0	0	0	0	0	0	0	0	0	0	0	0	0	0	0
ENSMODG00000002526	PTCH2	1.6748	1.91657	1.87498	0.352055	0.499774	0.486747	0.489887	0.681083	0.557958	1.30829	1.42534	1.3225	1.09344	1.604	1.49986
ENSMODG00000002527	PMCH	0.147103	0	0	0	0.109742	0	0	0	0	0	0	0	0	0	0
ENSMODG00000002529	SMEK1	27.0501	27.1237	26.6212	30.2536	31.3606	27.5331	23.673	23.4747	24.1626	26.489	22.8136	23.0316	21.797	23.096	24.3283
ENSMODG00000002531	SYNRG	26.3116	26.5999	23.9346	17.0589	17.2128	17.315	27.8405	26.5925	25.204	20.4759	21.7132	18.171	22.0874	21.1095	21.8794
ENSMODG00000002532	PTGER1	2.55344	3.24672	3.06314	1.33948	1.26994	2.59736	2.25139	3.57931	3.17929	1.35034	1.51005	1.00242	2.21014	2.16141	1.35181
ENSMODG00000002535	DIS3L2	26.4858	24.6416	20.0062	13.9787	16.8674	20.1513	15.0834	16.346	16.4996	17.2861	14.8187	15.622	12.3012	12.832	12.6136
ENSMODG00000002538	FHL2	126.033	115.54	119.81	120.967	123.753	113.058	130.66	130.945	119.355	105.502	110.485	109.458	68.9377	70.5335	77.7799
ENSMODG00000002539	IRF6	0.0720671	0	0.0582232	0.0311891	0	0	0.0388314	0	0.08003	0	0	0	0	0	0
ENSMODG00000002541	MYH7B	0	0	0.0261166	0.0559606	0.0241161	0	0.0348364	0	0.0358982	0	0.0332034	0	0	0	0
ENSMODG00000002543	KLHDC7A	0	0	0	0	0	0	0	0	0	0	0	0	0	0	0
ENSMODG00000002544	PARPBP	0.863854	1.28146	0.439425	3.71088	3.67576	2.66869	0.58614	0.417438	0.532947	1.93562	1.93889	2.10009	0.950426	0.80435	0.854879
ENSMODG00000002546	NCK2	21.8688	21.8351	21.8205	44.4904	45.7364	43.6343	35.753	34.7696	44.6957	16.7081	13.9828	14.744	16.6216	17.4038	18.9844
ENSMODG00000002547	CHAT	0	0	0	0	0	0	0	0	0	0	0	0	0	0	0
ENSMODG00000002548	CLASP2	18.9701	19.6946	17.3267	16.8646	14.6052	19.9618	16.4904	17.5127	15.0213	24.5438	27.5714	26.4322	32.2174	32.8905	29.2906
ENSMODG00000002549	DHX38	32.7571	31.4919	33.387	44.4068	43.7133	46.9086	35.4726	35.4761	36.2879	50.9585	44.3053	44.9306	49.4656	46.8289	45.4772
ENSMODG00000002551	GIPC1	213.608	206.115	200.642	165.516	157.322	158.68	128.153	122.929	134.113	71.102	75.4666	71.0211	117.413	110.094	113.21
ENSMODG00000002552	SHC4	0.091802	0.17509	0.192834	0.349623	0.452007	0.336172	0.09893	0.065332	0.0611673	0.021361	0	0.0634294	0.0209773	0	0
ENSMODG00000002553	IGSF21	0	0	0	0	0	0	0	0.018192	0	0.0356885	0	0	0	0.0142811	0.015762
ENSMODG00000002554		150.386	149.487	155.366	116.433	124.2	114.299	152.601	143.965	154.352	491.941	435.399	449.056	491.793	523.479	550.987
ENSMODG00000002555	NUP37	9.45331	10.1887	8.50744	7.7089	7.7155	6.29469	4.31073	4.86624	5.63808	17.641	15.8552	17.1854	14.9413	15.2804	16.8825
ENSMODG00000002557	CLCN2	1.19878	0.866058	1.0859	0.943288	0.813014	0.849889	2.19226	2.02511	1.33124	2.11318	2.35068	1.69422	1.36965	1.28533	0.709309
ENSMODG00000002558		0	0	0	0	0	0	0	0	0	0	0	0	0	0	0
ENSMODG00000002559	AATK	0.017879	0	0.0577779	0.0309506	0.0133381	0	0.0385344	0.106032	0.0595635	0.0416019	0.018364	0.0308831	0.0204273	0.0499423	0.0367475
ENSMODG00000002560	TADA2A	9.1479	7.19423	8.06249	18.5097	18.5236	18.7314	15.3634	17.0506	18.9981	12.4398	12.9349	13.2877	6.24391	6.36067	5.55516
ENSMODG00000002561	TRIM72	0.0216902	0	0	0	0	0.0441266	0.0233743	0.0514536	0.0481736	0	0	0	0.0991269	0	0
ENSMODG00000002562	PLK3	13.9279	16.2705	13.1411	2.06663	1.52146	2.22631	5.41407	6.37196	5.52386	5.78717	5.41574	4.42499	14.7764	15.979	14.4666
ENSMODG00000002563	DIEXF	8.85911	8.41465	8.34068	10.8605	11.1906	11.2015	10.2126	10.2566	10.5239	9.58833	8.90007	9.16029	8.48862	7.83807	8.30628
ENSMODG00000002564	CHPT1	0.155121	0.0739639	0.125322	0.0671329	0.115723	0.157789	0	0	0	0	0	0	0.708922	0.722178	0.47824
ENSMODG00000002565	CCDC88C	2.96983	2.99995	3.5368	21.3071	22.656	21.8065	4.12499	3.91392	3.43234	15.1772	13.9528	13.4708	2.95328	3.48218	3.52677
ENSMODG00000002566		0	0	0	0	0	0	0	0	0.0740264	0	0	0	0.0761622	0	0
ENSMODG00000002568		0.205852	0.0981533	0.0831542	0.178177	0.153569	0.628179	0	0	0.228597	0	0.211437	0.0888943	0.235193	0.0958362	0.211548
ENSMODG00000002570	POLR2H	67.4026	64.2771	57.3119	78.688	79.1501	82.3167	57.6157	59.9599	56.3686	91.7298	104.702	99.8976	83.4271	86.7789	69.4815
ENSMODG00000002571	BEST4	0.209363	0.266207	0	0	0.052063	0	0	0	0	0	0	0	0.0797348	0	0.286876
ENSMODG00000002572	POU2F1	2.11067	2.14219	1.87574	2.37498	2.67682	2.89842	2.92443	2.84323	2.72895	2.8415	2.26084	1.80991	2.89381	2.47064	2.61839
ENSMODG00000002574		0.184918	0.264515	0.224094	0	0	0	0.099638	0	0	0	0	0.0798542	0.211275	0	0
ENSMODG00000002575		0.335124	0	0.360997	0.290069	0.750027	0.340889	0.361145	0.52999	0.248102	0.389893	0.229477	0.289437	0.12763	0.208027	0.229599
ENSMODG00000002576	C17orf78	0.113254	0	0	0	0	0	0	0	0	0	0	0	0	0	0
ENSMODG00000002578	OR2K2	0	0	0	0	0	0	0	0	0	0	0	0	0	0	0
ENSMODG00000002579		48.3404	45.8753	50.2067	42.5402	46.4386	38.3626	41.3719	41.0563	41.2447	60.5435	58.9883	59.0937	59.8132	54.0806	60.4649
ENSMODG00000002580		0	0	0	0	0	0	0	0	0	0	0	0	0	0	0
ENSMODG00000002581	THPO	0	0	0	0.079356	0	0	0.197601	0.108744	0	0	0	0	0.10475	0.170733	0
ENSMODG00000002582	CEP152	1.63911	1.26694	1.61697	2.16545	2.52284	1.82526	1.63623	1.59626	1.60946	1.26464	0.832929	0.894097	1.28135	1.33342	1.01068
ENSMODG00000002586	CD247	0	0	0	0	0	0	0	0.0668572	0.0625952	0	0	0	0	0	0
ENSMODG00000002587	C14orf159	2.41998	2.37099	3.12014	2.75458	3.00479	2.39416	2.60788	2.83103	1.82226	2.25623	1.88976	1.67492	1.74227	1.72855	1.89076
ENSMODG00000002588	C2orf40	0.214579	0.409258	0.173359	4.04892	4.8024	4.49637	9.80459	5.19207	8.912	11.7334	12.5628	12.4539	0.735491	0.599395	0.617448
ENSMODG00000002589	AZI1	3.23064	2.44542	2.83843	4.61391	4.95581	4.9704	5.46159	5.60413	4.97781	4.9332	4.853	4.65617	3.57577	3.21492	3.02954
ENSMODG00000002590	TECR	159.935	173.59	144.06	128.156	121.703	136.01	196.276	185.414	188.27	127.693	135.428	122.08	91.6606	92.5814	90.6161
ENSMODG00000002591	TMC1	0.133802	0.0546846	0.154427	0.0165447	0.0998186	0.0777734	0.0411974	0.113359	0.106133	0.867298	0.922757	0.528278	1.6816	2.42051	2.23936
ENSMODG00000002592		0	0	0	0	0	0	0	0	0	0	0	0	0	0	0
ENSMODG00000002593	DRAM1	3.60662	2.90652	2.44184	0.395712	0.341062	0.361698	0.492674	0.692887	0.310256	4.16649	3.49576	3.55365	2.66973	3.38183	3.26269
ENSMODG00000002595	RECK	33.3767	30.7356	31.4285	38.0742	40.9188	37.6831	30.4192	31.6014	25.1651	21.1984	20.1068	20.8322	28.3683	29.4277	28.5586
ENSMODG00000002596	NDUFB7	324.686	328.857	313.509	322.056	326.218	316.421	292.897	318.649	289.903	292.147	370.072	334.924	346.134	341.574	315.104
ENSMODG00000002597	RCSD1	0	0	0	0	0	0	0	0	0	0	0	0	0	0	0
ENSMODG00000002598	GSS	77.5195	80.8246	75.7106	73.8968	74.2293	76.9605	47.7469	51.7351	52.0336	103.657	113.029	109.324	101.322	99.3194	98.5009
ENSMODG00000002599	ENTHD2	10.184	10.4908	9.45966	8.95626	7.19119	7.53397	11.6203	12.3377	13.9703	5.44899	4.36313	3.4336	4.66667	5.78079	4.7572
ENSMODG00000002600	ZFHX3	3.14302	3.47899	3.33277	7.73227	6.67138	7.96417	4.87899	4.47132	4.7784	7.84664	5.86089	5.82495	4.73457	4.74689	5.54675
ENSMODG00000002601	GLIPR2	7.4385	6.09986	6.24272	21.5077	21.5034	19.2749	11.765	12.6258	15.1144	9.81054	10.7195	10.8966	14.0485	13.5985	13.9707
ENSMODG00000002602	SYT14	0	0.0356989	0.0604873	0.0324019	0	0.0380787	0	0	0.0415711	0	0	0	0	0	0
ENSMODG00000002603	ZFAND5	51.1911	48.5897	51.2361	52.8721	54.1381	53.7444	42.4463	43.761	45.1539	41.1346	43.6168	43.9603	95.0346	93.7987	93.4672
ENSMODG00000002604	SERTAD4	1.59004	1.19316	1.51625	12.5669	14.6233	12.2497	11.0394	10.7901	6.65766	7.00535	6.07756	5.62816	0.744537	0.509685	0.562538
ENSMODG00000002605		80.1562	84.1412	71.0381	106.277	97.9419	120.388	101.3	98.819	100.207	216.82	240.257	220.378	192.806	194.277	188.026
ENSMODG00000002606	C9orf85	23.219	21.0753	19.8888	24.9402	32.1393	14.7971	21.4043	19.9086	25.4739	29.9429	35.0551	28.51	31.6424	33.3412	23.5741
[truncated: 21,902 more rows]
